# Supplementary material for: Profiling immune cell-related gene features and immunoregulatory ceRNA in ischemic stroke
Source: Mol Biomed. 2024 Dec 18;5:72. doi: 10.1186/s43556-024-00237-4 (PMC11652561; doi:10.1186/s43556-024-00237-4)
Supplement: Supplementary file 1 — Supplementary Material 1. [file 43556_2024_237_MOESM1_ESM.xlsx]

## Sheet: Supplementary Data 1
Supplementary Data 1. Different Immune system-related pathway between IS and controls determined by GSEA. Positive NES indicates pathway enriched in IS, and negative NES indicates pathway enriched in controls. Terms ranked by ascending NES.
Term	setSize	enrichmentScore	NES	pvalue	p.adjust	qvalue	rank	leading_edge	core_enrichment
Intestinal immune network for IgA production	43	-0.532054	-1.69579	0.002052	0.00538651	0.000810002	1271	tags=33%, list=10%, signal=29%	ITGA4/HLA-DOA/HLA-DMB/TNFRSF13B/HLA-DMA/CD40/HLA-DOB/HLA-DPA1/HLA-DRA/CD40LG/HLA-DQB1/ITGB7/ICOS/HLA-DQA1
Antigen processing and presentation	62	-0.456162	-1.57741	0.00883453	0.0132518	0.00199275	2179	tags=35%, list=17%, signal=30%	CIITA/KIR3DL1/KIR2DS1/HLA-F/PSME1/TNF/HLA-DOA/HLA-DMB/KLRD1/KIR2DL1/KIR2DL3/RFX5/HLA-DMA/HLA-DOB/HLA-DPA1/CD8A/HLA-DRA/HLA-DQB1/HSP90AB1/CD8B/CD74/HLA-DQA1
Th1 and Th2 cell differentiation	87	-0.419479	-1.5131	0.00516052	0.0108371	0.00162964	1016	tags=25%, list=8%, signal=23%	HLA-DMB/GATA3/MAF/HLA-DMA/LCK/CD3G/CD3E/HLA-DOB/HLA-DPA1/LAT/HLA-DRA/RUNX3/STAT4/PRKCQ/HLA-DQB1/PPP3CC/PLCG1/ZAP70/CD3D/CD247/IL2RB/HLA-DQA1
T cell receptor signaling pathway	98	-0.402472	-1.48254	0.00806323	0.0132518	0.00199275	531	tags=20%, list=4%, signal=20%	CDK4/LCK/AKT1/CD3G/CD3E/LAT/CD8A/FYN/PRKCQ/CD40LG/CD8B/RASGRP1/PPP3CC/PLCG1/ZAP70/CD3D/CARD11/CD247/ICOS/ITK
Hematopoietic cell lineage	91	-0.402451	-1.46557	0.0104195	0.0145873	0.00219358	1518	tags=32%, list=12%, signal=28%	TNF/CD7/CD1C/IL5RA/ITGA4/HLA-DOA/CD37/CD24/HLA-DMB/HLA-DMA/CD3G/MS4A1/CD3E/HLA-DOB/HLA-DPA1/CD8A/HLA-DRA/CD22/CD5/HLA-DQB1/CD2/CD8B/FCER2/IL11RA/CD3D/HLA-DQA1/IL7R/FLT3LG/CD19
Th17 cell differentiation	101	-0.372403	-1.37542	0.0268469	0.0352365	0.00529873	1244	tags=25%, list=9%, signal=23%	RORC/HLA-DOA/HLA-DMB/GATA3/SMAD3/IL27RA/HLA-DMA/LCK/CD3G/CD3E/HLA-DOB/HLA-DPA1/LAT/HLA-DRA/PRKCQ/HLA-DQB1/HSP90AB1/IL23A/PPP3CC/PLCG1/ZAP70/CD3D/CD247/IL2RB/HLA-DQA1
Chemokine signaling pathway	172	0.402737	1.47735	0.00191322	0.00538651	0.000810002	2393	tags=34%, list=18%, signal=28%	CXCL16/ADCY4/GNB4/JAK2/STAT3/PIK3CG/GSK3B/PAK1/GNAI3/MAPK1/CCR1/CDC42/VAV3/STAT5B/GRK6/WAS/BRAF/ELMO1/PLCG2/PIK3CA/GNAQ/CHUK/RAP1A/IKBKG/RAF1/CXCL1/ROCK1/SOS2/FGR/DOCK2/ARRB2/NCF1/PRKCZ/CXCL14/PXN/PRKCD/GNG10/JAK3/SHC1/PTK2B/PLCB2/CXCL6/GNB2/PPBP/CRK/CCR5/LYN/CCR2/PREX1/PIK3R5/PIK3CB/MAPK3/GNG2/MAP2K1/KRAS/HCK/CCL18/CCL7
C-type lectin receptor signaling pathway	97	0.445521	1.53258	0.00594383	0.0113473	0.00170636	2226	tags=33%, list=17%, signal=28%	CLEC4D/CLEC4E/PPP3R1/PTGS2/MAPK14/CASP1/CLEC7A/PAK1/MAPK1/BCL10/IL10/PLCG2/FCER1G/PIK3CA/CHUK/CASP8/IKBKG/RAF1/PPP3CA/IL1B/MAPK13/NLRP3/SYK/PRKCD/LSP1/ARHGEF12/ITPR2/PIK3CB/MAPK3/MDM2/MAPKAPK2/PLK3
Leukocyte transendothelial migration	100	0.452271	1.56544	0.00337433	0.00787344	0.00118398	1448	tags=24%, list=11%, signal=22%	MMP9/VASP/F11R/MAPK14/ITGAM/GNAI3/CDC42/CYBB/VAV3/CTNNB1/CTNNA1/PLCG2/CLDN9/PIK3CA/VCL/PECAM1/RAP1A/ACTN1/ROCK1/MAPK13/NCF1/ACTN4/NCF4/PXN
IL-17 signaling pathway	83	0.453893	1.52092	0.0085352	0.0132518	0.00199275	1311	tags=23%, list=10%, signal=21%	MMP9/FOS/PTGS2/MAPK14/GSK3B/MAPK1/CHUK/CASP8/IKBKG/CXCL1/TRAF6/IL1B/CEBPB/MAPK13/FADD/USP25/LCN2/TBK1/TAB3
Fc epsilon RI signaling pathway	61	0.456647	1.45432	0.0329624	0.0407183	0.00612305	2457	tags=41%, list=19%, signal=33%	MAPK14/GAB2/MAPK1/ALOX5/VAV3/ALOX5AP/PLCG2/FCER1G/PIK3CA/MAP2K4/PDPK1/PLA2G4A/RAF1/SOS2/MAPK13/SYK/LCP2/MAP2K6/LYN/PIK3CB/MAPK3/PLA2G4C/MAP2K1/KRAS/NRAS
Platelet activation	106	0.479007	1.66762	0.000540445	0.00226987	0.000341333	2131	tags=36%, list=16%, signal=30%	VASP/ADCY4/MAPK14/PIK3CG/APBB1IP/GNAI3/MAPK1/FCGR2A/TLN1/GNA13/PLCG2/FCER1G/PIK3CA/GNAQ/ITGB3/ITGA2B/PLA2G4A/SNAP23/RAP1A/TBXAS1/ROCK1/MAPK13/PRKCI/P2RX1/SYK/STIM1/PRKCZ/LCP2/PPP1R12A/ARHGEF12/PLCB2/VWF/LYN/PIK3R5/ITPR2/PIK3CB/MAPK3/PLA2G4C
Fc gamma R-mediated phagocytosis	84	0.48733	1.63665	0.00154978	0.00538651	0.000810002	2343	tags=42%, list=18%, signal=34%	FCGR1A/VASP/GAB2/MARCKS/PAK1/MAPK1/FCGR2A/CDC42/VAV3/WAS/FCGR3B/PLCG2/PIK3CA/ACTR3/PLD1/PLA2G4A/LIMK2/PTPRC/ARPC5/RAF1/AMPH/ACTR2/NCF1/SYK/PRKCD/CRK/LYN/PIP5K1B/PIK3CB/MAPK3/PLA2G4C/WASF3/FCGR2B/MAP2K1/HCK
NOD-like receptor signaling pathway	148	0.500256	1.80384	9.14796e-06	4.80268e-05	7.22208e-06	1789	tags=32%, list=14%, signal=28%	DEFA4/CASP5/TXN/ANTXR2/CAMP/MAPK14/BIRC2/IFNAR1/IRF7/TLR4/NAIP/RNASEL/CASP1/PKN2/MAPK1/GABARAPL2/CYBB/MFN2/MEFV/MYD88/CHUK/CASP8/TANK/GBP2/CARD6/CASP4/MAP1LC3A/IKBKG/CXCL1/OAS1/TRAF6/IL1B/MAPK13/FADD/NLRP3/MFN1/TBK1/TAB3/CARD8/PRKCD/GABARAP/GABARAPL1/RIPK3/RIPK1/PLCB2/GBP1/TRIP6/RBCK1
Toll-like receptor signaling pathway	89	0.583614	1.98026	1.59619e-06	1.11733e-05	1.6802e-06	1310	tags=31%, list=10%, signal=29%	TLR5/LY96/FOS/TLR8/MAPK14/IFNAR1/IRF7/TLR4/TLR2/MAPK1/TLR1/CTSK/CD86/PIK3CA/MAP2K4/CD14/MYD88/CHUK/CASP8/TLR6/IKBKG/TLR7/TRAF6/IL1B/MAPK13/FADD/MAP3K8/TBK1
Neutrophil extracellular trap formation	96	0.61124	2.0947	2.3103e-08	2.42582e-07	3.64784e-08	1490	tags=42%, list=11%, signal=37%	FCGR1A/CR1/HDAC4/CAMP/TLR8/MPO/MAPK14/PADI4/TLR4/ITGAM/TLR2/AQP9/CASP1/CLEC7A/CTSG/MAPK1/ATG7/AZU1/HAT1/FCGR2A/FPR1/CYBB/SELP/FCGR3B/C5/PLCG2/PIK3CA/ITGB3/ITGA2B/CASP4/C5AR1/RAF1/TLR7/MAPK13/CLCN3/NCF1/SYK/CLCN4/NCF4/SIGLEC9
Complement and coagulation cascades	79	0.659797	2.20534	5.62621e-09	1.1815e-07	1.7767e-08	1984	tags=34%, list=15%, signal=29%	F5/VSIG4/CR1/F12/CD55/C1QB/C3AR1/ITGAM/PROS1/SERPINA1/CFD/C1QC/CD46/PLAUR/F13A1/C5/SERPINB2/C5AR1/CD59/SERPING1/PLAU/C4BPA/THBD/TFPI/VWF/F8/CLU

## Sheet: Supplementary Data 2
Supplementary Data 2. Immune cell-related genes in significant modules.
Gene	Module	Trait
ABCB1	magenta	T cells CD8
ABI3	magenta	T cells CD8
ACSL5	magenta	T cells CD8
APOBEC3G	magenta	T cells CD8
BNC2	magenta	T cells CD8
BTN3A1	magenta	T cells CD8
BTN3A2	magenta	T cells CD8
CACNA2D2	magenta	T cells CD8
CCL5	magenta	T cells CD8
CD160	magenta	T cells CD8
CD8A	magenta	T cells CD8
CLIC3	magenta	T cells CD8
COL6A2	magenta	T cells CD8
CTSW	magenta	T cells CD8
CX3CR1	magenta	T cells CD8
EOMES	magenta	T cells CD8
FASLG	magenta	T cells CD8
GFI1	magenta	T cells CD8
GNLY	magenta	T cells CD8
GZMA	magenta	T cells CD8
GZMB	magenta	T cells CD8
GZMH	magenta	T cells CD8
IFNG	magenta	T cells CD8
IL12RB1	magenta	T cells CD8
IL2RB	magenta	T cells CD8
JAKMIP1	magenta	T cells CD8
KIR2DL1	magenta	T cells CD8
KIR2DL3	magenta	T cells CD8
KIR3DL1	magenta	T cells CD8
KIR3DL3	magenta	T cells CD8
KLRC3	magenta	T cells CD8
KLRD1	magenta	T cells CD8
LAG3	magenta	T cells CD8
LAIR2	magenta	T cells CD8
LIMS1	magenta	T cells CD8
MCOLN2	magenta	T cells CD8
NKG7	magenta	T cells CD8
PARP15	magenta	T cells CD8
PCOLCE	magenta	T cells CD8
PDCD1	magenta	T cells CD8
PDGFRB	magenta	T cells CD8
PRF1	magenta	T cells CD8
PTGDR	magenta	T cells CD8
PTGDS	magenta	T cells CD8
PTPRM	magenta	T cells CD8
PYHIN1	magenta	T cells CD8
RUNX3	magenta	T cells CD8
SH2D2A	magenta	T cells CD8
SLAMF8	magenta	T cells CD8
SLC1A7	magenta	T cells CD8
SYT11	magenta	T cells CD8
TARP	magenta	T cells CD8
TLR3	magenta	T cells CD8
TNFRSF18	magenta	T cells CD8
TNIP3	magenta	T cells CD8
TOX	magenta	T cells CD8
TTC16	magenta	T cells CD8
ZNF683	magenta	T cells CD8
ADPRH	blue	T cells CD8
ANXA6	blue	T cells CD8
AOAH	blue	T cells CD8
ARSB	blue	T cells CD8
ASAH1	blue	T cells CD8
ATP8B4	blue	T cells CD8
BCL6B	blue	T cells CD8
BMP2K	blue	T cells CD8
BMPR1A	blue	T cells CD8
BTN3A3	blue	T cells CD8
C3AR1	blue	T cells CD8
CALB2	blue	T cells CD8
CAMK1	blue	T cells CD8
CARD11	blue	T cells CD8
CCR1	blue	T cells CD8
CCR4	blue	T cells CD8
CCR7	blue	T cells CD8
CD163	blue	T cells CD8
CD2	blue	T cells CD8
CD200R1	blue	T cells CD8
CD226	blue	T cells CD8
CD247	blue	T cells CD8
CD248	blue	T cells CD8
CD3D	blue	T cells CD8
CD3E	blue	T cells CD8
CD3G	blue	T cells CD8
CD40LG	blue	T cells CD8
CD5	blue	T cells CD8
CD58	blue	T cells CD8
CD6	blue	T cells CD8
CD7	blue	T cells CD8
CD8B	blue	T cells CD8
CD96	blue	T cells CD8
CHN1	blue	T cells CD8
CHST13	blue	T cells CD8
CHST2	blue	T cells CD8
CLCF1	blue	T cells CD8
CLEC4A	blue	T cells CD8
CLEC5A	blue	T cells CD8
CLIC5	blue	T cells CD8
CTLA4	blue	T cells CD8
CTSS	blue	T cells CD8
CXCR3	blue	T cells CD8
CXCR6	blue	T cells CD8
CYFIP2	blue	T cells CD8
CYP1B1	blue	T cells CD8
DAB2	blue	T cells CD8
DOCK10	blue	T cells CD8
DPP8	blue	T cells CD8
DSC1	blue	T cells CD8
EDAR	blue	T cells CD8
EDNRB	blue	T cells CD8
FAM105A	blue	T cells CD8
FBLN5	blue	T cells CD8
FCAR	blue	T cells CD8
FCGBP	blue	T cells CD8
FCGR1A	blue	T cells CD8
FCGR1B	blue	T cells CD8
FCRL3	blue	T cells CD8
FKBP11	blue	T cells CD8
FLT3LG	blue	T cells CD8
FMNL3	blue	T cells CD8
FNBP1	blue	T cells CD8
FYN	blue	T cells CD8
GATA3	blue	T cells CD8
GATM	blue	T cells CD8
GIMAP5	blue	T cells CD8
GIMAP6	blue	T cells CD8
GPR18	blue	T cells CD8
GRAP	blue	T cells CD8
GZMK	blue	T cells CD8
GZMM	blue	T cells CD8
HAPLN3	blue	T cells CD8
HCP5	blue	T cells CD8
HCST	blue	T cells CD8
HGF	blue	T cells CD8
HSP90AB1	blue	T cells CD8
ICAM2	blue	T cells CD8
IKZF3	blue	T cells CD8
IL11RA	blue	T cells CD8
IL15	blue	T cells CD8
IL18BP	blue	T cells CD8
IL1R1	blue	T cells CD8
IL21R	blue	T cells CD8
IL23A	blue	T cells CD8
IL2RG	blue	T cells CD8
IL32	blue	T cells CD8
IL7R	blue	T cells CD8
IQGAP2	blue	T cells CD8
ITGAL	blue	T cells CD8
ITGB7	blue	T cells CD8
ITK	blue	T cells CD8
JAK2	blue	T cells CD8
KCNA3	blue	T cells CD8
KIAA0368	blue	T cells CD8
KL	blue	T cells CD8
LAT	blue	T cells CD8
LATS1	blue	T cells CD8
LAX1	blue	T cells CD8
LCK	blue	T cells CD8
LEPR	blue	T cells CD8
LHFPL2	blue	T cells CD8
LILRB5	blue	T cells CD8
LIME1	blue	T cells CD8
LPL	blue	T cells CD8
LPXN	blue	T cells CD8
LTA	blue	T cells CD8
LTB	blue	T cells CD8
LY9	blue	T cells CD8
LY96	blue	T cells CD8
MAN1A1	blue	T cells CD8
MAN1C1	blue	T cells CD8
MAP3K2	blue	T cells CD8
MAP4K1	blue	T cells CD8
MEI1	blue	T cells CD8
MFNG	blue	T cells CD8
MITF	blue	T cells CD8
MMP14	blue	T cells CD8
MRPS12	blue	T cells CD8
MS4A4A	blue	T cells CD8
MYO1G	blue	T cells CD8
MYO7A	blue	T cells CD8
NAALADL1	blue	T cells CD8
NCR3	blue	T cells CD8
NFATC2	blue	T cells CD8
OGFRL1	blue	T cells CD8
OLR1	blue	T cells CD8
P2RY10	blue	T cells CD8
P2RY8	blue	T cells CD8
PAFAH1B2	blue	T cells CD8
PATZ1	blue	T cells CD8
PBX4	blue	T cells CD8
PGLYRP4	blue	T cells CD8
PIM2	blue	T cells CD8
PKP3	blue	T cells CD8
PPP1R16B	blue	T cells CD8
PRKCQ	blue	T cells CD8
PSMC2	blue	T cells CD8
PSMC3	blue	T cells CD8
PSMD8	blue	T cells CD8
PTPN7	blue	T cells CD8
PTPRCAP	blue	T cells CD8
RAB20	blue	T cells CD8
RAB33A	blue	T cells CD8
RAPGEF6	blue	T cells CD8
RARRES3	blue	T cells CD8
RASGRF2	blue	T cells CD8
RASGRP2	blue	T cells CD8
RCSD1	blue	T cells CD8
RGS18	blue	T cells CD8
RHOH	blue	T cells CD8
RNASE6	blue	T cells CD8
RNF125	blue	T cells CD8
S100A8	blue	T cells CD8
S100A9	blue	T cells CD8
SALL2	blue	T cells CD8
SAMD3	blue	T cells CD8
SERINC5	blue	T cells CD8
SFMBT2	blue	T cells CD8
SIRPG	blue	T cells CD8
SIT1	blue	T cells CD8
SKAP1	blue	T cells CD8
SLAMF1	blue	T cells CD8
SLAMF6	blue	T cells CD8
SLC18A2	blue	T cells CD8
SLC24A4	blue	T cells CD8
SLC25A45	blue	T cells CD8
SLCO2B1	blue	T cells CD8
SPOCK2	blue	T cells CD8
SPON1	blue	T cells CD8
SRGN	blue	T cells CD8
ST3GAL6	blue	T cells CD8
ST6GAL1	blue	T cells CD8
ST6GALNAC3	blue	T cells CD8
STAT4	blue	T cells CD8
STRN	blue	T cells CD8
SULT2B1	blue	T cells CD8
SUSD3	blue	T cells CD8
TBC1D10C	blue	T cells CD8
TCN2	blue	T cells CD8
TGFB3	blue	T cells CD8
TGFBRAP1	blue	T cells CD8
THBS1	blue	T cells CD8
TMC8	blue	T cells CD8
TMIGD2	blue	T cells CD8
TNFAIP6	blue	T cells CD8
TNFRSF10A	blue	T cells CD8
TNFRSF12A	blue	T cells CD8
TNFRSF14	blue	T cells CD8
TNFRSF25	blue	T cells CD8
TNFSF10	blue	T cells CD8
TNFSF13	blue	T cells CD8
TNFSF13B	blue	T cells CD8
TNIK	blue	T cells CD8
TRAF3IP3	blue	T cells CD8
TRPV2	blue	T cells CD8
TXK	blue	T cells CD8
UBASH3A	blue	T cells CD8
UBR1	blue	T cells CD8
VEGFA	blue	T cells CD8
VEGFB	blue	T cells CD8
VSIG4	blue	T cells CD8
XBP1	blue	T cells CD8
ZAP70	blue	T cells CD8
ZNF671	blue	T cells CD8
A2M	green	Neutrophils
ADRA2A	green	Neutrophils
AIM2	green	Neutrophils
ALDH1A1	green	Neutrophils
ANKRD17	green	Neutrophils
ANKRD44	green	Neutrophils
ANKRD55	green	Neutrophils
AOC3	green	Neutrophils
ARHGAP18	green	Neutrophils
ARHGEF6	green	Neutrophils
B2M	green	Neutrophils
B3GAT1	green	Neutrophils
BATF	green	Neutrophils
BCL2A1	green	Neutrophils
BIN2	green	Neutrophils
BST2	green	Neutrophils
BTN2A2	green	Neutrophils
CD244	green	Neutrophils
CD53	green	Neutrophils
CLOCK	green	Neutrophils
CREB1	green	Neutrophils
CSF2RA	green	Neutrophils
CXCL1	green	Neutrophils
CXCL6	green	Neutrophils
CXorf21	green	Neutrophils
DOCK8	green	Neutrophils
ECM2	green	Neutrophils
EIF2AK4	green	Neutrophils
EVI2B	green	Neutrophils
FAS	green	Neutrophils
FCGR2A	green	Neutrophils
FCGR2C	green	Neutrophils
FCGR3B	green	Neutrophils
FLI1	green	Neutrophils
GIMAP1	green	Neutrophils
GIMAP4	green	Neutrophils
GMFG	green	Neutrophils
GNG2	green	Neutrophils
HLA-C	green	Neutrophils
HLA-DRB6	green	Neutrophils
HLA-F	green	Neutrophils
HLA-G	green	Neutrophils
HSPA4	green	Neutrophils
HTR2A	green	Neutrophils
IGSF10	green	Neutrophils
IL10	green	Neutrophils
IL18	green	Neutrophils
IL1RAP	green	Neutrophils
KCNK6	green	Neutrophils
KLHL11	green	Neutrophils
LCOR	green	Neutrophils
LEP	green	Neutrophils
LILRB1	green	Neutrophils
LYZ	green	Neutrophils
MFAP4	green	Neutrophils
MYO9A	green	Neutrophils
NCF2	green	Neutrophils
NMI	green	Neutrophils
PARP9	green	Neutrophils
PIK3AP1	green	Neutrophils
PLA2G2D	green	Neutrophils
PLXDC1	green	Neutrophils
PRKAR2B	green	Neutrophils
PSMC5	green	Neutrophils
PSMD11	green	Neutrophils
PSMD7	green	Neutrophils
RAB8B	green	Neutrophils
REL	green	Neutrophils
S100A12	green	Neutrophils
SAMSN1	green	Neutrophils
SBNO1	green	Neutrophils
SCML4	green	Neutrophils
SEC24D	green	Neutrophils
SON	green	Neutrophils
SPN	green	Neutrophils
STK17B	green	Neutrophils
SYNE1	green	Neutrophils
TLR1	green	Neutrophils
TMEM26	green	Neutrophils
TNFRSF4	green	Neutrophils
TNFSF14	green	Neutrophils
TNFSF15	green	Neutrophils
TSPAN32	green	Neutrophils
TUBB6	green	Neutrophils
VMO1	green	Neutrophils
WIPF1	green	Neutrophils
ZNF80	green	Neutrophils
AIF1	red	Monocytes
ARHGAP22	red	Monocytes
ASGR2	red	Monocytes
ASRGL1	red	Monocytes
BTK	red	Monocytes
C1orf162	red	Monocytes
C2	red	Monocytes
CANX	red	Monocytes
CCR2	red	Monocytes
CD14	red	Monocytes
CD1A	red	Monocytes
CD1D	red	Monocytes
CD209	red	Monocytes
CD300C	red	Monocytes
CD300LF	red	Monocytes
CD33	red	Monocytes
CD36	red	Monocytes
CD86	red	Monocytes
CLEC10A	red	Monocytes
CLEC4G	red	Monocytes
COLEC12	red	Monocytes
CPVL	red	Monocytes
CSF1R	red	Monocytes
CYBB	red	Monocytes
EMILIN2	red	Monocytes
ENG	red	Monocytes
FCN1	red	Monocytes
FOLR2	red	Monocytes
FUCA1	red	Monocytes
GIMAP8	red	Monocytes
GNA15	red	Monocytes
GPBAR1	red	Monocytes
GPR35	red	Monocytes
HAVCR2	red	Monocytes
HNMT	red	Monocytes
KCNMB1	red	Monocytes
LGALS2	red	Monocytes
LILRB4	red	Monocytes
LIPA	red	Monocytes
LRP1	red	Monocytes
LY86	red	Monocytes
MARCO	red	Monocytes
MEF2C	red	Monocytes
MS4A6A	red	Monocytes
MS4A7	red	Monocytes
NFKBIE	red	Monocytes
NLRP3	red	Monocytes
NOTCH4	red	Monocytes
NR1H3	red	Monocytes
OLFML2B	red	Monocytes
P2RX4	red	Monocytes
P2RX7	red	Monocytes
P2RY2	red	Monocytes
PLA2G7	red	Monocytes
PLEKHO1	red	Monocytes
PSAP	red	Monocytes
RASSF4	red	Monocytes
RNASE2	red	Monocytes
RPS6KA4	red	Monocytes
RTN1	red	Monocytes
SLC29A3	red	Monocytes
SLC7A7	red	Monocytes
SNTB1	red	Monocytes
STAB1	red	Monocytes
STARD8	red	Monocytes
TGFBI	red	Monocytes
TLR7	red	Monocytes
TMEM176B	red	Monocytes
TNS3	red	Monocytes
TPSAB1	red	Monocytes
TSPAN4	red	Monocytes
VENTX	red	Monocytes
ACVR1B	brown	Neutrophils
ACVR2B	brown	Neutrophils
ADAMTS2	brown	Neutrophils
ADCY4	brown	Neutrophils
ADORA3	brown	Neutrophils
ALOX5	brown	Neutrophils
ALOX5AP	brown	Neutrophils
AMPH	brown	Neutrophils
ANKRD22	brown	Neutrophils
ANTXR2	brown	Neutrophils
APOL3	brown	Neutrophils
AQP9	brown	Neutrophils
ARHGAP9	brown	Neutrophils
ARHGDIB	brown	Neutrophils
BGN	brown	Neutrophils
BST1	brown	Neutrophils
C16orf54	brown	Neutrophils
C1QB	brown	Neutrophils
C1QC	brown	Neutrophils
C5AR1	brown	Neutrophils
CARD8	brown	Neutrophils
CASP5	brown	Neutrophils
CD1C	brown	Neutrophils
CD52	brown	Neutrophils
CD74	brown	Neutrophils
CEACAM4	brown	Neutrophils
CETP	brown	Neutrophils
CIITA	brown	Neutrophils
CISH	brown	Neutrophils
CLEC1A	brown	Neutrophils
CLEC4D	brown	Neutrophils
CLEC4E	brown	Neutrophils
COL4A1	brown	Neutrophils
CR1	brown	Neutrophils
CSF2RB	brown	Neutrophils
CSF3R	brown	Neutrophils
CST7	brown	Neutrophils
CXCL16	brown	Neutrophils
DAAM2	brown	Neutrophils
DHRS9	brown	Neutrophils
DMXL2	brown	Neutrophils
DOCK11	brown	Neutrophils
DOCK4	brown	Neutrophils
EFEMP2	brown	Neutrophils
EGFR	brown	Neutrophils
ENO3	brown	Neutrophils
ENTPD1	brown	Neutrophils
ERN1	brown	Neutrophils
F5	brown	Neutrophils
FAM49A	brown	Neutrophils
FCER1G	brown	Neutrophils
FGD3	brown	Neutrophils
FGR	brown	Neutrophils
FLT3	brown	Neutrophils
FPR1	brown	Neutrophils
GAS7	brown	Neutrophils
GIT2	brown	Neutrophils
GPR137B	brown	Neutrophils
GPR141	brown	Neutrophils
GPR84	brown	Neutrophils
HECW2	brown	Neutrophils
HIPK3	brown	Neutrophils
HLA-DMA	brown	Neutrophils
HLA-DMB	brown	Neutrophils
HLA-DPA1	brown	Neutrophils
HLA-DQA1	brown	Neutrophils
HLA-DRA	brown	Neutrophils
HRH2	brown	Neutrophils
HSPA1L	brown	Neutrophils
ICOS	brown	Neutrophils
IFNAR1	brown	Neutrophils
IFNGR1	brown	Neutrophils
IFNGR2	brown	Neutrophils
IGSF6	brown	Neutrophils
IL10RA	brown	Neutrophils
IL10RB	brown	Neutrophils
IL13RA1	brown	Neutrophils
IL18R1	brown	Neutrophils
IL18RAP	brown	Neutrophils
IL1B	brown	Neutrophils
IL1R2	brown	Neutrophils
IL1RN	brown	Neutrophils
IL4R	brown	Neutrophils
INHBB	brown	Neutrophils
IRF8	brown	Neutrophils
KIT	brown	Neutrophils
LAT2	brown	Neutrophils
LCP2	brown	Neutrophils
LILRA2	brown	Neutrophils
LILRA3	brown	Neutrophils
LILRA5	brown	Neutrophils
LILRA6	brown	Neutrophils
LILRB2	brown	Neutrophils
LMTK2	brown	Neutrophils
LRMP	brown	Neutrophils
MCEMP1	brown	Neutrophils
MFAP3	brown	Neutrophils
MMP25	brown	Neutrophils
MMP9	brown	Neutrophils
MNDA	brown	Neutrophils
MRPL27	brown	Neutrophils
MRVI1	brown	Neutrophils
MSRB3	brown	Neutrophils
MXD1	brown	Neutrophils
NAIP	brown	Neutrophils
NCOA2	brown	Neutrophils
NFYA	brown	Neutrophils
NR5A2	brown	Neutrophils
OSM	brown	Neutrophils
P2RY13	brown	Neutrophils
PADI2	brown	Neutrophils
PHACTR1	brown	Neutrophils
PIK3CG	brown	Neutrophils
PIK3R5	brown	Neutrophils
PLXNC1	brown	Neutrophils
PRL	brown	Neutrophils
PTPRC	brown	Neutrophils
RAD23B	brown	Neutrophils
RASSF2	brown	Neutrophils
RASSF3	brown	Neutrophils
RCN3	brown	Neutrophils
RFX5	brown	Neutrophils
RNASE1	brown	Neutrophils
SIRPB1	brown	Neutrophils
SLA	brown	Neutrophils
SLC11A1	brown	Neutrophils
SLC8A1	brown	Neutrophils
SNRPF	brown	Neutrophils
SPATA13	brown	Neutrophils
ST3GAL5	brown	Neutrophils
ST8SIA4	brown	Neutrophils
TAOK1	brown	Neutrophils
TGFBR1	brown	Neutrophils
TGFBR2	brown	Neutrophils
TIMP2	brown	Neutrophils
TLR4	brown	Neutrophils
TLR5	brown	Neutrophils
TLR8	brown	Neutrophils
TM6SF1	brown	Neutrophils
TNFRSF10B	brown	Neutrophils
TNFRSF1B	brown	Neutrophils
TNFRSF9	brown	Neutrophils
TREM1	brown	Neutrophils
VIM	brown	Neutrophils
VNN2	brown	Neutrophils
ZMYND15	brown	Neutrophils

## Sheet: Supplementary Data 3
Supplementary Data 3. Differentailly expressed mRNAs in IS patients compared with healthy controls.
Gene	logFC	AveExpr	t	P.Value	adj.P.Val	B	Sig
ARG1	1.42078	8.4902	9.72122	7.27726e-19	1.38278e-16	32.234	Up
MCEMP1	1.26409	11.07	9.76443	5.39785e-19	1.04075e-16	32.5266	Up
MMP9	1.1921	11.4167	7.65985	5.53646e-13	2.19965e-11	18.9915	Up
ANKRD22	1.03878	8.25457	8.48584	2.93189e-15	2.12376e-13	24.1095	Up
FOLR3	1.02343	11.2564	6.91135	4.92173e-11	1.22445e-09	14.6208	Up
ANXA3	1.01895	9.87144	9.1161	4.5148e-17	5.4835e-15	28.192	Up
TPST1	0.930588	8.65956	6.84652	7.16591e-11	1.71134e-09	14.2556	Up
CLEC4D	0.916309	9.08027	9.40683	6.2994e-18	9.60366e-16	30.1201	Up
S100A12	0.915983	12.9505	7.75413	3.0882e-13	1.32752e-11	19.561	Up
CD163	0.907163	9.26648	10.8741	2.1441e-22	1.12445e-19	40.2021	Up
DSC2	0.862649	8.23844	7.1094	1.54142e-11	4.46128e-10	15.7503	Up
KCNJ15	0.860076	9.64598	10.9675	1.0958e-22	6.24656e-20	40.8602	Up
SLC22A4	0.854097	10.5683	12.2776	7.6815e-27	1.67854e-23	50.2412	Up
BCL2A1	0.840566	9.99013	6.18558	2.90125e-09	4.81497e-08	10.6645	Up
TLR5	0.835846	10.0706	9.07111	6.10893e-17	7.15127e-15	27.896	Up
DEFA4	0.831329	10.2179	3.68917	0.000282399	0.00130739	-0.313016	Up
ECHDC3	0.826323	8.92205	5.95749	9.82493e-09	1.40321e-07	9.48433	Up
IRAK3	0.816278	9.98732	10.0138	9.53192e-20	2.08288e-17	34.2255	Up
LY96	0.813701	11.8508	5.27332	3.14854e-07	3.08986e-06	6.14247	Up
F5	0.800972	9.42162	10.0342	8.2656e-20	1.86845e-17	34.3652	Up
ORM1	0.789129	9.98588	3.91534	0.000119803	0.000617428	0.489444	Up
CPD	0.774395	10.2997	11.5428	1.69501e-24	1.70948e-21	44.9485	Up
HIST1H4H	0.76643	8.38678	7.38644	2.94153e-12	9.99131e-11	17.3633	Up
PRRG4	0.760164	8.98484	7.8664	1.53327e-13	7.33676e-12	20.2442	Up
CLEC4E	0.759854	9.6917	9.42906	5.41281e-18	8.3491e-16	30.2687	Up
PLXDC2	0.759183	9.33777	13.8135	8.18383e-32	5.36491e-28	61.468	Up
SIPA1L2	0.75327	9.15005	7.54053	1.15243e-12	4.28031e-11	18.2766	Up
ABCA1	0.752251	8.98846	8.75232	5.10688e-16	4.7826e-14	25.8184	Up
TCN1	0.744256	9.17278	6.23184	2.25709e-09	3.8482e-08	10.9076	Up
CA4	0.739734	9.78982	5.61856	5.67935e-08	6.67222e-07	7.79061	Up
HECW2	0.737987	7.56807	10.1339	4.1116e-20	1.07814e-17	35.0495	Up
PGLYRP1	0.734289	10.5163	5.87362	1.52664e-08	2.06988e-07	9.05842	Up
FCGR1A	0.729626	9.63546	7.58617	8.71299e-13	3.33049e-11	18.5493	Up
SRPK1	0.728216	10.4698	10.9684	1.08854e-22	6.24656e-20	40.8668	Up
CEACAM6	0.721206	7.5487	4.01416	8.13609e-05	0.00043754	0.8531	Up
NFIL3	0.715116	10.5883	10.1058	5.00375e-20	1.23781e-17	34.857	Up
OLFM4	0.711775	8.71267	3.10004	0.00218272	0.00781131	-2.20206	Up
ABHD5	0.70972	9.63106	9.25879	1.72289e-17	2.32875e-15	29.135	Up
NQO2	0.706661	9.56069	8.50875	2.5254e-15	1.9029e-13	24.2554	Up
LRG1	0.705465	10.8489	7.65208	5.80815e-13	2.30063e-11	18.9448	Up
LHFPL2	0.694901	9.25613	10.1406	3.92181e-20	1.04937e-17	35.0958	Up
SAP30	0.689636	8.11803	8.51033	2.49961e-15	1.9029e-13	24.2654	Up
CEACAM8	0.688703	9.37688	3.53498	0.000495287	0.00214526	-0.835878	Up
IL18RAP	0.687883	12.1461	6.49821	5.1918e-10	1.03607e-08	12.3323	Up
LILRA5	0.680222	10.786	7.66249	5.44704e-13	2.17071e-11	19.0074	Up
DAAM2	0.678213	7.75756	4.01131	8.22823e-05	0.000442132	0.842504	Up
IL1R2	0.67798	10.757	6.39801	9.06663e-10	1.69818e-08	11.7916	Up
CASP5	0.677233	8.70905	6.78626	1.01409e-10	2.34492e-09	13.9181	Up
DYSF	0.676682	11.6836	7.12106	1.43875e-11	4.18257e-10	15.8174	Up
KIF1B	0.676676	8.73024	10.0359	8.16651e-20	1.86845e-17	34.377	Up
VNN3	0.676475	9.37991	8.6578	9.52042e-16	8.05304e-14	25.2092	Up
FBXO30	0.666701	8.3802	7.89358	1.29313e-13	6.27934e-12	20.4105	Up
CYP1B1	0.666195	9.35933	7.57066	9.58248e-13	3.63109e-11	18.4565	Up
MBOAT2	0.655272	9.2202	8.9835	1.09872e-16	1.19052e-14	27.3216	Up
CKAP4	0.653626	10.2998	9.02597	8.26906e-17	9.18776e-15	27.5997	Up
REPS2	0.646052	9.27196	7.93722	9.83093e-14	4.8639e-12	20.678	Up
MME	0.645684	10.7078	7.41512	2.47281e-12	8.55436e-11	17.5324	Up
DIRC2	0.644773	9.15829	10.1281	4.28095e-20	1.10054e-17	35.0099	Up
ZNF467	0.643332	11.0021	6.93379	4.31926e-11	1.0991e-09	14.7478	Up
VSIG4	0.642885	7.72298	5.91341	1.23923e-08	1.72663e-07	9.25995	Up
HPSE	0.641079	9.06474	8.76779	4.61068e-16	4.38048e-14	25.9184	Up
CECR6	0.640857	8.93477	7.80849	2.20174e-13	1.00422e-11	19.8911	Up
HAL	0.638065	9.81868	9.11466	4.55878e-17	5.4835e-15	28.1825	Up
HP	0.633747	8.8839	4.04343	7.24472e-05	0.000395773	0.962317	Up
LIN7A	0.628211	8.54005	8.91084	1.78428e-16	1.87149e-14	26.8472	Up
SLPI	0.624255	10.3364	5.87151	1.54353e-08	2.08847e-07	9.04779	Up
FKBP5	0.623924	10.8357	5.55925	7.66391e-08	8.74512e-07	7.50181	Up
FCAR	0.62275	8.48426	9.18649	2.80942e-17	3.68342e-15	28.6563	Up
GYG1	0.621758	11.3117	10.2816	1.45476e-20	4.23851e-18	36.0677	Up
CR1	0.618787	8.47713	9.44122	4.98166e-18	7.86923e-16	30.3499	Up
DPYD	0.617399	8.83726	9.11512	4.54465e-17	5.4835e-15	28.1856	Up
ZNF438	0.614972	8.56975	9.18393	2.85835e-17	3.71047e-15	28.6394	Up
SLC2A3	0.610538	12.6626	9.49996	3.33361e-18	5.67623e-16	30.7433	Up
LAMP2	0.606645	11.5765	14.1474	6.66927e-33	8.74408e-29	63.9254	Up
KBTBD7	0.604538	9.36857	6.4162	8.19711e-10	1.55083e-08	11.8893	Up
MOSPD2	0.60117	9.11351	8.08651	3.82556e-14	2.16194e-12	21.5996	Up
ST6GALNAC3	0.59889	7.49254	7.78168	2.60196e-13	1.15642e-11	19.7281	Up
NPL	0.59535	10.7899	11.0055	8.33503e-23	5.46403e-20	41.1285	Up
SLC26A8	0.592463	8.18202	6.43444	7.40768e-10	1.42827e-08	11.9875	Up
VASP	0.592335	8.9401	8.41335	4.69521e-15	3.27441e-13	23.6492	Up
TXN	0.591492	11.8018	8.57654	1.62206e-15	1.31277e-13	24.6882	Up
CREB5	0.58922	10.4508	7.70724	4.13055e-13	1.71923e-11	19.2772	Up
ROPN1L	0.589036	9.33088	6.25423	1.99791e-09	3.46489e-08	11.0258	Up
MAP3K2	0.587315	9.26884	7.96579	8.21195e-14	4.20574e-12	20.8537	Up
IL18R1	0.58615	9.66237	5.01334	1.08587e-06	9.27481e-06	4.95507	Up
CD72	-0.594011	8.08556	-7.59945	8.03027e-13	3.11494e-11	18.6288	Down
NCR3	-0.595186	8.64145	-8.87622	2.24668e-16	2.28343e-14	26.6217	Down
PLEKHA1	-0.597652	9.40818	-8.68784	7.81352e-16	6.92183e-14	25.4025	Down
BANK1	-0.605171	8.90187	-6.6989	1.67188e-10	3.69646e-09	13.4324	Down
ICAM2	-0.609767	11.2721	-10.1772	3.03223e-20	8.2824e-18	35.3479	Down
IL2RB	-0.610899	10.4207	-7.12877	1.37454e-11	4.02268e-10	15.8618	Down
TRIB2	-0.613826	9.09427	-7.99418	6.86562e-14	3.64228e-12	21.0285	Down
MRPL41	-0.614961	9.57115	-11.4709	2.86137e-24	2.67968e-21	44.435	Down
GZMK	-0.622202	10.9461	-5.2084	4.30743e-07	4.0776e-06	5.84154	Down
TMC6	-0.62732	9.44261	-11.1464	3.01589e-23	2.19674e-20	42.1253	Down
C12orf57	-0.629044	10.5738	-6.812	8.74465e-11	2.051e-09	14.0621	Down
GRAP	-0.649675	8.71203	-10.3802	7.24526e-21	2.31689e-18	36.751	Down
ZNF439	-0.654726	8.1466	-6.86086	6.5955e-11	1.58667e-09	14.3362	Down
VPREB3	-0.65739	8.00593	-5.66074	4.58305e-08	5.5026e-07	7.99738	Down
MAL	-0.658386	10.9177	-6.1173	4.19346e-09	6.66937e-08	10.3079	Down
FAM102A	-0.673489	8.49861	-11.6826	6.10242e-25	7.27353e-22	45.9504	Down
AES	-0.683693	10.5977	-9.58115	1.91032e-18	3.29555e-16	31.2886	Down
LEF1	-0.695906	9.77507	-8.22399	1.59118e-14	9.93427e-13	22.4565	Down
APRT	-0.69649	10.669	-11.2537	1.38659e-23	1.13622e-20	42.8873	Down
PASK	-0.701015	8.15741	-9.03167	7.95941e-17	8.94759e-15	27.6371	Down
HLA-DQA1	-0.717083	9.50208	-2.13536	0.0338156	0.07734	-4.6346	Down
IL7R	-0.720265	11.8896	-7.49507	1.52107e-12	5.5243e-11	18.006	Down
CLIC3	-0.721172	8.28047	-6.89784	5.32335e-11	1.3144e-09	14.5446	Down
TNFRSF25	-0.728778	8.39215	-10.2192	2.25645e-20	6.29453e-18	35.6375	Down
CD79A	-0.739618	9.46199	-6.88488	5.73904e-11	1.40907e-09	14.4715	Down
EVL	-0.745094	11.0577	-9.94643	1.52489e-19	3.22465e-17	33.7651	Down
FLT3LG	-0.767428	9.2004	-10.4203	5.45528e-21	1.83395e-18	37.0291	Down
LIME1	-0.774496	10.3075	-10.9542	1.20587e-22	6.58758e-20	40.7664	Down
ID3	-0.849069	8.39206	-12.1109	2.62899e-26	4.9241e-23	49.0345	Down
CD19	-0.876962	8.2775	-8.41124	4.75973e-15	3.30184e-13	23.6358	Down
NELL2	-0.881696	9.64389	-7.73614	3.45328e-13	1.45582e-11	19.4519	Down
CCR7	-1.05468	10.7236	-8.84079	2.84286e-16	2.83444e-14	26.3914	Down

## Sheet: Supplementary Data 4
Supplementary Data 4. Differentailly expressed miRNAs in IS patients compared with healthy controls.
Gene	baseMean	log2FoldChange	lfcSE	stat	pvalue	padj	Sig
hsa-mir-3180-1	0.889517	3.0387	1.00418	3.02603	0.00247786	NA	Up
hsa-miR-125a-5p	177.401	1.23179	0.279772	4.40284	1.06841e-05	0.00052365	Up
hsa-mir-125a	178.958	1.22839	0.279615	4.39317	1.11712e-05	0.00052365	Up
hsa-miR-143-3p	1454.53	1.17316	0.376328	3.11738	0.00182463	0.018181	Up
hsa-mir-143	1454.69	1.173	0.376347	3.11681	0.00182818	0.018181	Up
hsa-miR-515-5p	1.55147	1.16163	0.551088	2.10789	0.0350403	0.123963	Up
hsa-miR-99b-5p	147.723	1.01042	0.260369	3.88072	0.000104148	0.00212624	Up
hsa-mir-99b	148.172	1.00577	0.259721	3.87249	0.000107729	0.00212624	Up
hsa-mir-485	2.08234	0.953504	0.483496	1.9721	0.0485978	0.150613	Up
hsa-mir-99a	83.1765	0.842395	0.371772	2.26589	0.023458	0.0935824	Up
hsa-miR-99a-5p	83.1765	0.842395	0.371772	2.26589	0.023458	0.0935824	Up
hsa-miR-125b-5p	24.2755	0.759027	0.285537	2.65825	0.00785477	0.0516761	Up
hsa-mir-125b-2	32.1627	0.673872	0.288202	2.33819	0.0193773	0.0903525	Up
hsa-mir-30c-1	102.061	-0.594124	0.281053	-2.11392	0.0345217	0.123777	Down
hsa-miR-320b	561.286	-0.626955	0.298174	-2.10265	0.0354968	0.124185	Down
hsa-mir-320b-1	560.175	-0.628275	0.299572	-2.09725	0.0359718	0.124185	Down
hsa-miR-126-3p	90.2276	-0.691209	0.285689	-2.41944	0.0155442	0.0798506	Down
hsa-miR-548o-3p	3.67659	-0.708049	0.358415	-1.9755	0.0482115	0.150613	Down
hsa-let-7d-3p	184.855	-0.732124	0.282678	-2.58996	0.00959881	0.0599926	Down
hsa-mir-484	209.924	-0.736673	0.319767	-2.30378	0.0212352	0.0915311	Down
hsa-miR-484	209.831	-0.737247	0.320003	-2.30388	0.0212296	0.0915311	Down
hsa-mir-128-2	37.874	-0.78301	0.387057	-2.02298	0.0430747	0.139774	Down
hsa-miR-140-3p	278.431	-0.798481	0.274503	-2.90883	0.00362788	0.0316385	Down
hsa-mir-140	279.189	-0.799616	0.274571	-2.91224	0.00358849	0.0316385	Down
hsa-let-7d	368.754	-0.806814	0.300114	-2.68836	0.00718043	0.0480832	Down
hsa-miR-181a-5p	1220.43	-0.833692	0.305353	-2.73026	0.00632843	0.0431484	Down
hsa-mir-130a	146.513	-0.834509	0.325547	-2.5634	0.0103652	0.0626223	Down
hsa-miR-130a-3p	146.513	-0.834509	0.325547	-2.5634	0.0103652	0.0626223	Down
hsa-mir-181a-2	1229.18	-0.836072	0.305726	-2.73471	0.00624348	0.0431484	Down
hsa-mir-16-2	22796.4	-0.841851	0.423104	-1.9897	0.0466235	0.146923	Down
hsa-miR-128-3p	77.7601	-0.845192	0.3592	-2.35298	0.0186236	0.0884031	Down
hsa-mir-21	374.243	-0.854749	0.250252	-3.41555	0.000636533	0.00852499	Down
hsa-miR-21-5p	336.192	-0.855632	0.252087	-3.39419	0.000688314	0.00890062	Down
hsa-mir-378a	87.5546	-0.85619	0.298782	-2.8656	0.00416215	0.0340375	Down
hsa-miR-378a-3p	87.2148	-0.859478	0.298613	-2.87823	0.00399913	0.0340375	Down
hsa-let-7d-5p	183.899	-0.8837	0.350196	-2.52344	0.0116212	0.0670456	Down
hsa-miR-103a-3p	1488.68	-0.887674	0.366038	-2.42509	0.0153047	0.0798506	Down
hsa-miR-103b	1488.68	-0.887674	0.366038	-2.42509	0.0153047	0.0798506	Down
hsa-mir-103a-2	1487.78	-0.888258	0.366659	-2.42258	0.0154109	0.0798506	Down
hsa-mir-103b-2	1487.75	-0.88834	0.366672	-2.42271	0.0154051	0.0798506	Down
hsa-miR-130b-3p	45.4237	-0.892339	0.365916	-2.43864	0.0147425	0.0798506	Down
hsa-mir-130b	50.4767	-0.894262	0.351566	-2.54365	0.0109701	0.0642777	Down
hsa-let-7b-3p	15.3	-0.913335	0.282828	-3.2293	0.00124095	0.0145424	Down
hsa-miR-130b-5p	5.05296	-0.918559	0.403763	-2.27499	0.0229063	0.0935824	Down
hsa-mir-942	10.8144	-0.924409	0.449715	-2.05554	0.0398266	0.133348	Down
hsa-mir-128-1	39.1442	-0.925796	0.361889	-2.55823	0.0105205	0.0626223	Down
hsa-mir-652	60.2044	-0.932677	0.430454	-2.16673	0.0302556	0.112335	Down
hsa-miR-19a-3p	18.8585	-0.932988	0.425551	-2.19243	0.0283487	0.107382	Down
hsa-mir-19a	18.9034	-0.938166	0.425903	-2.20277	0.0276109	0.107382	Down
hsa-miR-652-3p	59.716	-0.941917	0.432266	-2.17902	0.0293298	0.109987	Down
hsa-miR-942-5p	10.7084	-0.960516	0.458296	-2.09584	0.0360963	0.124185	Down
hsa-let-7i-5p	998.887	-0.9764	0.356553	-2.73844	0.0061731	0.0431484	Down
hsa-let-7i	1000.7	-0.976407	0.356592	-2.73816	0.00617837	0.0431484	Down
hsa-miR-92a-3p	22392.8	-0.982563	0.315458	-3.11472	0.00184122	0.018181	Down
hsa-mir-92a-1	22392.2	-0.982591	0.315485	-3.11454	0.00184234	0.018181	Down
hsa-miR-19b-3p	68.1683	-1.0077	0.424161	-2.37574	0.017514	0.0842018	Down
hsa-mir-576	6.58609	-1.0121	0.494658	-2.04606	0.0407501	0.135233	Down
hsa-miR-181a-2-3p	9.8592	-1.02088	0.418259	-2.44079	0.0146551	0.0798506	Down
hsa-mir-19b-1	67.0568	-1.02572	0.442714	-2.31689	0.0205096	0.0915311	Down
hsa-miR-203a	4.62136	-1.0415	0.458315	-2.27246	0.0230588	0.0935824	Down
hsa-mir-203a	4.62136	-1.0415	0.458315	-2.27246	0.0230588	0.0935824	Down
hsa-mir-203b	4.62136	-1.0415	0.458315	-2.27246	0.0230588	0.0935824	Down
hsa-miR-203b-5p	4.62136	-1.0415	0.458315	-2.27246	0.0230588	0.0935824	Down
hsa-miR-576-5p	6.43057	-1.04778	0.507113	-2.06616	0.0388135	0.131127	Down
hsa-mir-185	148.429	-1.05946	0.440042	-2.40763	0.0160564	0.0801067	Down
hsa-miR-185-5p	147.385	-1.06027	0.440432	-2.40735	0.0160689	0.0801067	Down
hsa-mir-126	959.696	-1.10973	0.276628	-4.01164	6.02974e-05	0.00141322	Down
hsa-mir-26b	426.851	-1.12418	0.392437	-2.86461	0.00417527	0.0340375	Down
hsa-miR-148b-3p	44.0683	-1.13208	0.266593	-4.24646	2.17174e-05	0.000626465	Down
hsa-mir-148b	45.261	-1.14359	0.265226	-4.31175	1.61964e-05	0.000626465	Down
hsa-miR-26b-5p	419.54	-1.14855	0.393894	-2.91589	0.00354681	0.0316385	Down
hsa-mir-502	3.29377	-1.1533	0.495749	-2.32638	0.019998	0.0903525	Down
hsa-miR-502-3p	3.29377	-1.1533	0.495749	-2.32638	0.019998	0.0903525	Down
hsa-miR-126-5p	869.469	-1.15599	0.276734	-4.17724	2.95062e-05	0.000790345	Down
hsa-mir-205	2.32819	-1.21099	0.573294	-2.11234	0.0346575	0.123777	Down
hsa-miR-205-5p	2.32819	-1.21099	0.573294	-2.11234	0.0346575	0.123777	Down
hsa-miR-16-2-3p	833.571	-1.21369	0.408945	-2.96785	0.00299886	0.0288352	Down
hsa-miR-3184-5p	201.719	-1.24105	0.265197	-4.67973	2.87253e-06	0.0002693	Down
hsa-miR-423-3p	201.719	-1.24105	0.265197	-4.67973	2.87253e-06	0.0002693	Down
hsa-miR-15b-3p	22.2679	-1.24348	0.517344	-2.40359	0.016235	0.0801067	Down
hsa-let-7f-5p	2559.98	-1.24685	0.293091	-4.25413	2.09865e-05	0.000626465	Down
hsa-let-7f-1	2559.52	-1.24751	0.293399	-4.25193	2.11932e-05	0.000626465	Down
hsa-miR-17-3p	4.76091	-1.27118	0.486602	-2.61235	0.0089921	0.0581386	Down
hsa-miR-18a-3p	7.2722	-1.27925	0.461829	-2.76996	0.00560637	0.0412233	Down
hsa-miR-3688-3p	3.94413	-1.2862	0.463726	-2.77362	0.00554372	0.0412233	Down
hsa-miR-3688-5p	3.94413	-1.2862	0.463726	-2.77362	0.00554372	0.0412233	Down
hsa-mir-532	38.794	-1.33995	0.405442	-3.30492	0.000950029	0.0114923	Down
hsa-mir-3143	2.08941	-1.37673	0.591111	-2.32905	0.0198562	0.0903525	Down
hsa-miR-101-3p	242.656	-1.37906	0.391267	-3.52459	0.000424132	0.00662707	Down
hsa-mir-17	29.0261	-1.38326	0.41563	-3.32809	0.000874423	0.0109303	Down
hsa-mir-101-2	241.544	-1.38651	0.394995	-3.5102	0.000447772	0.00671658	Down
hsa-mir-18a	9.62121	-1.38883	0.433553	-3.20336	0.00135833	0.0149815	Down
hsa-miR-3158-3p	3.99516	-1.39507	0.388041	-3.59517	0.000324181	0.00528556	Down
hsa-miR-3158-5p	3.99516	-1.39507	0.388041	-3.59517	0.000324181	0.00528556	Down
hsa-miR-17-5p	24.2652	-1.40726	0.43831	-3.21066	0.00132431	0.0149815	Down
hsa-mir-5189	1.86783	-1.42144	0.723741	-1.96402	0.049528	0.152238	Down
hsa-miR-499a-5p	1.29774	-1.42256	0.709313	-2.00554	0.044905	0.142706	Down
hsa-miR-499b-3p	1.29774	-1.42256	0.709313	-2.00554	0.044905	0.142706	Down
hsa-mir-20a	12.319	-1.43055	0.515746	-2.77374	0.00554162	0.0412233	Down
hsa-miR-20a-5p	12.319	-1.43055	0.515746	-2.77374	0.00554162	0.0412233	Down
hsa-mir-499a	1.3053	-1.43463	0.709715	-2.02142	0.0432367	0.139774	Down
hsa-mir-499b	1.3053	-1.43463	0.709715	-2.02142	0.0432367	0.139774	Down
hsa-mir-548e	1.86788	-1.43559	0.620962	-2.31188	0.0207841	0.0915311	Down
hsa-miR-3143	2.05751	-1.45656	0.590412	-2.46702	0.0136243	0.0774108	Down
hsa-miR-196a-5p	2.85197	-1.47899	0.408273	-3.62257	0.000291694	0.00528556	Down
hsa-miR-3176	1.13966	-1.48917	0.711532	-2.09291	0.0363569	NA	Down
hsa-mir-3176	1.13966	-1.48917	0.711532	-2.09291	0.0363569	NA	Down
hsa-miR-532-5p	32.4207	-1.50155	0.415899	-3.61038	0.000305746	0.00528556	Down
hsa-miR-30c-1-3p	1.00116	-1.62958	0.652	-2.49935	0.0124421	NA	Down
hsa-miR-660-5p	24.469	-1.6933	0.374603	-4.52026	6.17642e-06	0.000386026	Down
hsa-mir-660	24.5059	-1.69614	0.374727	-4.52633	6.00176e-06	0.000386026	Down
hsa-miR-18a-5p	2.34902	-1.77516	0.604171	-2.93817	0.00330153	0.0309518	Down
hsa-miR-5189-5p	1.55959	-1.7801	0.80783	-2.20356	0.0275551	0.107382	Down
hsa-mir-3688-1	2.83259	-1.81078	0.825068	-2.19471	0.0281846	0.107382	Down
hsa-mir-3688-2	2.83259	-1.81078	0.825068	-2.19471	0.0281846	0.107382	Down
hsa-miR-548e-3p	1.27948	-1.88283	0.726934	-2.5901	0.00959468	0.0599926	Down
hsa-miR-7977	1.02861	-1.89251	0.638566	-2.9637	0.00303969	NA	Down
hsa-mir-7977	1.02861	-1.89251	0.638566	-2.9637	0.00303969	NA	Down
hsa-miR-193a-5p	2.99351	-1.89743	0.47984	-3.95429	7.67611e-05	0.00169326	Down
hsa-mir-193a	3.02815	-1.92441	0.466188	-4.12798	3.65965e-05	0.000914911	Down
hsa-mir-3158-1	2.92693	-1.92706	0.561776	-3.4303	0.000602912	0.00837378	Down
hsa-mir-3158-2	2.92693	-1.92706	0.561776	-3.4303	0.000602912	0.00837378	Down
hsa-mir-369	0.758264	-2.02318	0.838964	-2.41152	0.0158862	NA	Down
hsa-miR-362-3p	0.622876	-2.08803	0.993743	-2.10118	0.035625	NA	Down
hsa-mir-7155	0.52121	-2.32202	0.983815	-2.36022	0.0182641	NA	Down
hsa-miR-1	14.2592	-2.50769	0.473369	-5.29754	1.17371e-07	2.2007e-05	Down
hsa-mir-1-1	13.1477	-2.87611	0.540186	-5.32429	1.0135e-07	2.2007e-05	Down
hsa-mir-196a-2	1.74043	-2.88966	0.679459	-4.25288	2.1104e-05	0.000626465	Down

## Sheet: Supplementary Data 5
Supplementary Data 5. Differentailly expressed lncRNAs in IS patients compared with healthy controls.
Gene	log2FoldChange	AveExpr	t	pvalue	padj	B	Sig
LINC02728	3.00944	4.00171	3.95118	0.00378201	0.0445892	-2.06888	Up
LINC00994	2.76252	4.00663	3.63822	0.00600572	0.0579216	-2.5482	Up
LINC01047	2.51888	3.71308	4.00181	0.0035139	0.0429643	-1.99246	Up
RP11-408J6.1	2.43747	4.81807	3.60462	0.00631641	0.059926	-2.60032	Up
LINC02029	2.38709	4.25105	3.57663	0.00658816	0.0616443	-2.64382	Up
RFX5-AS1	2.31415	3.78203	10.0902	5.26703e-06	0.00114632	4.71088	Up
CTD-2560E9.3	2.31412	7.34632	3.34323	0.0093968	0.0762043	-3.00946	Up
RP11-569A11.1	2.30618	3.71705	6.27649	0.000188485	0.00799664	1.06206	Up
LINC01953	2.2712	3.92711	6.15966	0.000215319	0.00852749	0.923415	Up
CTD-3092A11.2	2.25314	3.52874	4.00186	0.0035136	0.0429643	-1.99237	Up
RP11-167A8.1	2.22603	3.8906	3.36378	0.00910515	0.0750055	-2.97708	Up
AP000462.1	2.17137	5.19357	6.69399	0.000118741	0.00603805	1.54237	Up
RP11-21N3.2	2.14325	7.71454	2.53485	0.0335006	0.168853	-4.2956	Up
RP11-584P21.2	2.06778	4.27882	3.92195	0.00394666	0.0454953	-2.11315	Up
MCCC1-AS1	2.0641	5.01385	3.83698	0.00447029	0.0486573	-2.24245	Up
RP11-524F11.6	2.03539	5.22357	2.94496	0.0174661	0.111869	-3.64201	Up
KB-1507C5.3	2.01469	5.09291	2.97116	0.0167606	0.109543	-3.60021	Up
RP11-677M14.2	2.00203	4.39847	4.47574	0.00179735	0.028346	-1.29381	Up
RP5-981O7.2	1.99887	4.10069	5.01294	0.000874663	0.0186646	-0.540989	Up
AC005307.5	1.97553	4.12429	4.29639	0.00230751	0.0335252	-1.55453	Up
RP11-820I16.4	1.97468	3.45515	3.70065	0.00547066	0.054767	-2.45169	Up
LINC02743	1.95693	3.38064	6.44238	0.000156479	0.0071247	1.25569	Up
LINC01896	1.92073	3.36254	8.92977	1.36647e-05	0.00188227	3.75839	Up
RP11-404C6.6	1.91133	3.64746	14.0371	3.72467e-07	0.000289514	7.23128	Up
RP11-94B19.7	1.90195	3.41067	3.93533	0.00387038	0.045105	-2.09287	Up
LINC02135	1.89898	3.88766	4.44569	0.00187358	0.0292515	-1.33717	Up
RP11-178F10.5	1.8955	3.67792	3.20755	0.0115852	0.0870296	-3.22401	Up
AC019330.1	1.8915	5.16152	4.61659	0.001482	0.0249798	-1.0923	Up
RP11-708J19.1	1.8692	3.47795	7.93089	3.38333e-05	0.00287636	2.83694	Up
LINC01972	1.83726	3.702	7.41974	5.57545e-05	0.00391433	2.32407	Up
KCNQ1DN	1.82801	3.59264	3.31599	0.00979867	0.0782886	-3.05244	Up
AP000569.9	1.82644	3.93639	6.90028	9.52168e-05	0.00530041	1.77126	Up
RP11-95H11.1	1.80525	6.66572	3.80207	0.00470637	0.0501613	-2.29582	Up
RP11-429E11.3	1.76912	5.02369	2.50166	0.0353248	0.174066	-4.34816	Up
RP11-463H12.2	1.76362	3.72944	2.88432	0.0192196	0.119581	-3.73882	Up
TTTY13	1.76236	3.45931	6.23334	0.000197943	0.00828469	1.01107	Up
P4HA3-AS1	1.76112	3.28273	3.96432	0.00371041	0.0440793	-2.04902	Up
LINC02706	1.75873	5.17152	3.37436	0.00895874	0.0742366	-2.96042	Up
RP11-506B6.8	1.75718	3.72126	2.93716	0.0176822	0.112723	-3.65447	Up
CTD-2537I9.13	1.7297	3.34503	9.43942	8.88124e-06	0.00158436	4.19121	Up
LINC01960	1.72154	6.96646	5.62697	0.000403888	0.0121412	0.266976	Up
RP5-1086K13.3	1.71427	3.32204	3.85207	0.00437215	0.0481556	-2.21942	Up
RP1-90G24.11	1.71043	3.67062	3.04388	0.0149524	0.101378	-3.48425	Up
RP11-569G13.4	1.70861	3.42344	5.16036	0.000723059	0.0168127	-0.341897	Up
RP11-140A10.3	1.70311	3.26632	12.5299	9.35784e-07	0.000462873	6.37986	Up
CTD-3138F19.1	1.69858	3.3847	7.63274	4.51358e-05	0.00345893	2.5414	Up
RP11-470F18.1	1.69113	4.92286	7.38938	5.74808e-05	0.00400074	2.29265	Up
TMEM108-AS1	1.68083	3.69409	2.95633	0.0171562	0.111065	-3.62387	Up
CTD-3064M3.4	1.68	6.50471	7.34434	6.01514e-05	0.00409104	2.24586	Up
RP11-1150C11.1	1.67215	4.42578	4.21958	0.00257181	0.0358801	-1.66757	Up
LINC02201	1.64252	4.84587	3.96871	0.0036868	0.0438947	-2.04239	Up
CTD-2012K14.3	1.64082	3.93004	4.06901	0.0031889	0.0404968	-1.89152	Up
RP11-168C9.1	1.63863	3.64733	4.0396	0.003327	0.0414712	-1.93562	Up
PEX5L-AS1	1.63258	5.12367	2.79995	0.0219654	0.129275	-3.87353	Up
RP11-263E1.1	1.62775	3.23697	3.91948	0.00396092	0.0455487	-2.11689	Up
RP11-168O16.1	1.62175	3.21305	4.01606	0.00344213	0.0424204	-1.971	Up
AC091493.2	1.61364	3.20899	6.59064	0.000132874	0.00642637	1.42563	Up
RP11-109P11.1	1.61338	4.74127	3.22341	0.0113041	0.0859615	-3.19888	Up
LINC01771	1.60999	4.08551	7.76899	3.95234e-05	0.00320106	2.67769	Up
AC010525.4	1.6095	3.28997	3.73988	0.00516043	0.0531275	-2.39125	Up
AC083900.1	1.60904	6.22123	4.51882	0.00169384	0.0270667	-1.23187	Up
RP11-326C3.15	1.60363	3.52903	3.20094	0.0117048	0.0875405	-3.23451	Up
RP11-64B16.4	1.59867	4.87337	4.30291	0.00228646	0.0333082	-1.54497	Up
RP11-630C16.2	1.59763	4.40611	8.36479	2.25765e-05	0.00233978	3.24974	Up
RCC2-AS1	1.59519	3.80653	3.73691	0.00518328	0.0532607	-2.39583	Up
LINC00424	1.5929	3.32812	7.33755	6.05658e-05	0.00409365	2.23878	Up
LMO7DN	1.58395	3.49638	2.97718	0.0166026	0.108903	-3.5906	Up
RP11-510N19.5	1.58221	3.66808	3.6631	0.00578614	0.0566839	-2.50969	Up
RP11-260M2.1	1.57933	4.91988	4.02133	0.00341599	0.0421939	-1.96308	Up
CTD-2582M21.1	1.57867	3.85428	4.81958	0.00112803	0.0215796	-0.807023	Up
RP11-261C10.5	1.57268	3.82537	3.39258	0.00871228	0.0730971	-2.93175	Up
EMC1-AS1	1.56594	4.72141	6.48647	0.00014901	0.00687087	1.30654	Up
RP11-672L10.2	1.55736	4.23724	3.9738	0.00365962	0.0437626	-2.0347	Up
RP11-227D2.3	1.55687	3.18061	3.88708	0.00415316	0.046687	-2.1661	Up
KB-173C10.2	1.55064	5.33843	3.00785	0.0158215	0.105236	-3.54168	Up
RP11-120A1.1	1.54898	3.4958	3.1626	0.0124229	0.0907898	-3.29536	Up
CTA-363E19.2	1.54381	3.69409	4.23743	0.00250763	0.0352564	-1.64124	Up
PITPNM2-AS1	1.54114	3.90535	3.99034	0.00357277	0.0433233	-2.00973	Up
RP11-184M15.1	1.53339	3.69334	4.99035	0.000900797	0.018997	-0.571782	Up
MIR210HG	1.53162	3.30939	9.89651	6.13423e-06	0.00125949	4.5599	Up
LINC02488	1.53098	3.35298	3.19404	0.0118307	0.0880585	-3.24545	Up
RP11-184M15.2	1.52385	4.27562	2.94617	0.0174329	0.111851	-3.64008	Up
LIF-AS2	1.51251	6.04097	2.69535	0.0259358	0.143997	-4.0404	Up
RP11-6N17.2	1.5115	4.08872	3.86643	0.00428088	0.0476254	-2.19753	Up
RP11-65L3.2	1.50933	3.34646	3.17983	0.0120947	0.0893072	-3.268	Up
RP11-466P24.6	1.50038	4.82314	3.81716	0.00460274	0.0494679	-2.27273	Up
RP1-137D17.3	1.48816	6.75887	4.43824	0.001893	0.0294701	-1.34794	Up
HTR2A-AS1	1.48426	4.62942	3.39856	0.00863304	0.0728254	-2.92236	Up
RP11-1379J22.5	1.48161	8.06872	7.53343	4.97802e-05	0.00366019	2.44072	Up
RP11-290L1.2	1.47983	3.36864	3.30836	0.00991436	0.078464	-3.06448	Up
RP11-180C1.1	1.47777	4.77621	2.5436	0.0330359	0.167052	-4.28173	Up
CTD-2313F11.1	1.46504	3.55542	4.40819	0.00197361	0.0304636	-1.39147	Up
RP11-517P14.2	1.46039	3.6284	4.04501	0.00330114	0.0414298	-1.92751	Up
HAR1B	1.44974	3.14153	7.68188	4.3016e-05	0.00339203	2.5908	Up
RP11-669C19.1	1.44855	3.34692	5.30822	0.00059925	0.0154894	-0.145472	Up
C8orf34-AS1	1.44706	4.39397	4.27713	0.00237093	0.034149	-1.5828	Up
CTC-241N9.1	1.44498	5.6544	2.34382	0.0454615	0.198679	-4.59665	Up
LINC01794	1.44303	3.24065	10.0953	5.2459e-06	0.00114632	4.71485	Up
RP11-268I9.3	1.43708	5.31258	3.07048	0.0143424	0.0984694	-3.44187	Up
EIF3J-DT	1.43482	3.30744	11.8827	1.4341e-06	0.000564593	5.97551	Up
RP11-127O4.2	1.43143	3.60441	2.51019	0.0348467	0.17261	-4.33467	Up
LINC02468	1.4251	3.99467	4.35468	0.00212642	0.0319609	-1.46928	Up
GS1-542M4.5	1.42292	5.21382	2.30309	0.048518	0.206805	-4.66028	Up
CTD-2501M5.1	1.42054	4.06913	3.75588	0.00503935	0.0524767	-2.36666	Up
RP11-87G24.3	1.41987	4.67202	3.01213	0.0157156	0.105055	-3.53486	Up
RP11-784K9.1	1.4189	6.49415	2.86163	0.0199212	0.121863	-3.77504	Up
CTD-2012K14.6	1.41595	5.62267	5.0995	0.000781873	0.017364	-0.423692	Up
MACROD2-IT1	1.41478	3.40848	3.89417	0.00411031	0.0464469	-2.15533	Up
CTD-2653B5.1	1.40988	3.25224	7.49007	5.19709e-05	0.00377743	2.39641	Up
RP11-1096G20.5	1.40277	4.65594	5.98056	0.000264938	0.00942175	0.707206	Up
RP4-798A10.7	1.39558	3.45227	2.78857	0.0223655	0.13089	-3.8917	Up
RP11-385M4.1	1.38758	3.75988	6.4253	0.000159482	0.0071714	1.23593	Up
RP11-323I1.1	1.38663	7.09467	6.39857	0.000164307	0.00729791	1.20492	Up
RP11-767C1.2	1.37854	3.71734	4.51969	0.00169181	0.0270667	-1.23062	Up
RP11-747H7.3	1.37834	3.97255	2.65646	0.0275927	0.148933	-4.10236	Up
RP11-527H14.1	1.37125	6.36141	3.11234	0.0134345	0.0947301	-3.37524	Up
CTD-3088G3.6	1.3705	5.80313	2.62862	0.0288449	0.152968	-4.14668	Up
RP11-616M22.2	1.3688	3.33891	3.63723	0.00601465	0.0579216	-2.54974	Up
CTD-2278I10.4	1.36857	3.7328	2.55002	0.0326991	0.165966	-4.27156	Up
SHANK2-AS3	1.36344	3.2948	3.1091	0.0135026	0.0948579	-3.38039	Up
ATP2A1-AS1	1.36036	3.86563	6.79718	0.000106261	0.0055593	1.65755	Up
RP11-57G10.8	1.35492	3.07963	3.92484	0.00393006	0.0454002	-2.10877	Up
RP11-214O1.3	1.35452	3.5231	2.39155	0.0421224	0.190783	-4.52181	Up
LINC01231	1.35231	3.7782	2.67166	0.0269328	0.147211	-4.07815	Up
AC097381.1	1.34864	4.15811	4.74669	0.00124332	0.0226184	-0.908767	Up
RP11-399K21.14	1.34659	3.07547	9.1796	1.10354e-05	0.00175496	3.97352	Up
ZNF8-ERVK3-1	1.3454	5.21128	2.32872	0.0465715	0.201613	-4.62026	Up
TAB3-AS2	1.34427	4.79108	3.35933	0.00916752	0.0752835	-2.98409	Up
RP11-502H18.2	1.34367	4.95995	4.84688	0.00108787	0.0211184	-0.769123	Up
NABP1-OT1	1.34203	3.62718	2.46714	0.0373282	0.178186	-4.40273	Up
RP11-395P13.4	1.33886	5.05249	2.60948	0.0297386	0.156411	-4.17712	Up
RP11-293P20.2	1.33254	4.90202	3.62107	0.00616222	0.0587706	-2.57479	Up
RP11-307L3.4	1.33254	5.30797	6.27475	0.000188856	0.00799664	1.06	Up
AC005262.2	1.33104	3.96395	6.56465	0.000136711	0.00644092	1.39606	Up
RP11-245P10.9	1.32633	3.1073	3.77094	0.00492809	0.051677	-2.34353	Up
SHANK2-AS1	1.32552	3.32887	3.1698	0.0122846	0.0903246	-3.28392	Up
RP11-138I18.2	1.32529	3.16314	3.28407	0.0102924	0.0805425	-3.10285	Up
RP11-2A4.4	1.32492	6.43409	4.13959	0.00288194	0.0383922	-1.78617	Up
RP11-44F21.2	1.32395	3.66594	3.39728	0.00864998	0.0729118	-2.92437	Up
RP11-727A23.7	1.31952	3.98145	2.56909	0.0317182	0.162887	-4.24128	Up
CTD-2034I21.1	1.31888	4.70371	3.39535	0.00867554	0.0729835	-2.92741	Up
CTC-563A5.2	1.31778	4.20373	3.634	0.00604378	0.0581507	-2.55473	Up
RP11-413I9.2	1.31481	5.19436	3.91898	0.00396385	0.0455487	-2.11766	Up
RP11-18D7.2	1.31468	5.16188	3.11003	0.0134831	0.0947824	-3.37892	Up
MYCBP2-AS2	1.30832	3.98419	7.63925	4.48483e-05	0.00345893	2.54796	Up
RP5-1009E24.9	1.3057	4.29988	5.59768	0.000418558	0.0124108	0.229695	Up
RP11-157E21.1	1.30379	3.60757	3.67839	0.00565535	0.0558453	-2.48604	Up
RP11-128L5.1	1.30339	3.16462	4.25922	0.00243156	0.0347247	-1.60913	Up
RP11-727F15.9	1.30318	5.23162	2.4829	0.0364	0.17589	-4.37784	Up
RP11-145A3.2	1.29826	3.68183	4.38256	0.00204527	0.0313033	-1.42868	Up
FAM226B	1.2938	3.95853	2.93858	0.0176426	0.112668	-3.6522	Up
AY269186.2	1.29346	3.51717	4.11648	0.00297879	0.0388261	-1.82059	Up
RP11-505E24.2	1.28933	3.27367	3.01836	0.0155627	0.104539	-3.52493	Up
CTD-2517M22.16	1.28768	3.44017	2.81746	0.0213642	0.12718	-3.84558	Up
LINC01285	1.28125	3.0428	4.09839	0.00305706	0.0396035	-1.84758	Up
RP11-254F19.2	1.28032	4.44748	3.94223	0.00383164	0.044931	-2.08242	Up
RP11-176D17.3	1.27863	3.58481	4.11982	0.00296457	0.0388213	-1.81561	Up
LINC02769	1.27665	3.09503	6.93201	9.20773e-05	0.00524599	1.80598	Up
LINC01846	1.26934	3.03684	3.49445	0.00745987	0.0663268	-2.772	Up
RP11-776F5.1	1.26702	3.64157	2.38713	0.0424209	0.191688	-4.52875	Up
KDM2B-DT	1.26479	4.88127	5.36255	0.000559722	0.0148311	-0.0741138	Up
RP11-676J12.7	1.26097	3.03266	3.9551	0.00376051	0.044432	-2.06296	Up
RP11-1081M5.1	1.26047	3.03241	4.01314	0.00345671	0.0425039	-1.9754	Up
AC092198.1	1.25869	3.60357	3.14172	0.0128332	0.0926068	-3.32853	Up
AP001062.7	1.25411	3.02923	3.93367	0.00387978	0.0451318	-2.09539	Up
RP5-1121E10.2	1.25368	3.86736	3.00957	0.0157788	0.105147	-3.53893	Up
RP11-68I3.5	1.24705	8.32698	8.35274	2.28264e-05	0.00234337	3.23854	Up
CTB-191D16.1	1.24703	3.04205	3.53222	0.00704499	0.0641	-2.71301	Up
RP11-186B7.4	1.2411	3.02273	6.0962	0.000231629	0.0090021	0.847315	Up
XXyac-YX155B6.7	1.23981	4.02793	2.6404	0.0283082	0.151079	-4.12793	Up
RP11-89F3.2	1.23862	3.34953	5.09298	0.000788477	0.0174395	-0.432489	Up
AC009166.5	1.23746	7.52793	4.36433	0.00209796	0.0318409	-1.45522	Up
RP11-343D2.11	1.23468	3.23703	3.0097	0.0157757	0.105147	-3.53874	Up
MIR1539	1.23467	3.87346	3.17189	0.0122447	0.0901531	-3.28059	Up
RP4-806M20.5	1.23316	8.9009	2.59122	0.0306177	0.159037	-4.20614	Up
AF038458.3	1.23224	3.61799	3.93288	0.00388425	0.0451318	-2.09659	Up
KIAA0087	1.22878	3.25358	6.17976	0.000210418	0.00850214	0.947405	Up
LINC01687	1.227	4.93945	3.33755	0.00947912	0.0765789	-3.01841	Up
LINC01221	1.22606	3.02975	8.46906	2.05366e-05	0.00219098	3.346	Up
RP11-1029J19.4	1.22321	3.14415	2.74745	0.023874	0.136019	-3.95732	Up
ZFAT-AS1	1.22143	6.03302	4.67455	0.00137006	0.0238325	-1.01023	Up
AP000331.1	1.21863	4.63975	3.3292	0.00960157	0.0772242	-3.03159	Up
BMF-AS1	1.21687	10.8678	6.05037	0.000244247	0.00904046	0.792014	Up
C1orf229	1.21546	3.86348	2.5658	0.0318851	0.163436	-4.2465	Up
AJ003147.9	1.21539	4.00279	2.82845	0.0209955	0.125846	-3.82803	Up
RP11-328C17.2	1.21364	3.72771	2.46821	0.0372645	0.178169	-4.40104	Up
CTD-2192J16.26	1.2089	6.15466	5.48293	0.000481882	0.0133565	0.0824447	Up
RP11-493K23.4	1.20515	4.37411	2.85184	0.0202321	0.123273	-3.79067	Up
RP5-1136G13.3	1.19854	5.49912	7.05307	8.11029e-05	0.00490312	1.9373	Up
RP11-12D24.10	1.19463	4.09521	2.89361	0.0189397	0.118245	-3.72399	Up
CTB-22K21.2	1.19399	3.34257	3.00462	0.0159018	0.105602	-3.54682	Up
DTNB-AS1	1.18834	3.2269	3.19889	0.011742	0.0876787	-3.23776	Up
MED4-AS1	1.18559	4.01646	2.83641	0.0207323	0.125188	-3.81531	Up
RP11-503C24.4	1.18504	3.83517	2.44792	0.0384927	0.181046	-4.43306	Up
ABCA9-AS1	1.18007	4.5223	4.235	0.00251626	0.035286	-1.64481	Up
AC010729.1	1.17952	3.08415	3.64987	0.00590182	0.0574673	-2.53016	Up
OTULIN-DT	1.17933	2.99184	5.49591	0.00047422	0.013266	0.0992004	Up
RP11-537H15.3	1.17754	3.16931	4.2004	0.00264278	0.0365641	-1.69594	Up
RP11-340I6.1	1.17458	3.6322	3.08512	0.0140179	0.0974712	-3.41856	Up
RP11-70O5.2	1.17207	5.10948	3.11684	0.0133407	0.0944481	-3.36809	Up
RP11-373A6.2	1.16988	7.14475	3.69881	0.00548565	0.0548666	-2.45452	Up
LINC02796	1.16612	6.48504	4.42143	0.00193764	0.0300363	-1.37227	Up
FBXO36-IT1	1.16505	3.54025	2.95679	0.0171437	0.111065	-3.62312	Up
AC104134.2	1.16446	3.39715	4.63613	0.00144319	0.0246157	-1.06457	Up
LINC01804	1.16355	9.51959	9.70492	7.15053e-06	0.00141477	4.40752	Up
MSH2-OT1	1.16234	4.03303	2.31706	0.0474473	0.203517	-4.63848	Up
AC000124.1	1.15928	3.17987	2.93026	0.0178754	0.113582	-3.66547	Up
RP11-111M22.3	1.15804	2.98119	3.41847	0.00837439	0.0715429	-2.89107	Up
ATP13A4-AS1	1.15797	5.20886	2.66081	0.0274025	0.148061	-4.09544	Up
EHD4-AS1	1.15791	4.82745	5.16136	0.00072213	0.0168127	-0.340553	Up
LINC00698	1.15689	4.06307	3.47813	0.00764705	0.0674354	-2.79754	Up
RP11-320G10.1	1.15598	8.00286	5.53874	0.000449866	0.0129107	0.154308	Up
RP4-591C20.9	1.15584	3.32326	9.47963	8.59165e-06	0.00155824	4.22436	Up
LINC02415	1.15573	4.14868	3.91466	0.00398891	0.0456438	-2.1242	Up
RP11-625N16.1	1.15445	3.58032	2.66867	0.0270612	0.147429	-4.08291	Up
RP11-521B24.5	1.15424	3.65299	3.55654	0.00679082	0.062894	-2.6751	Up
CTB-70G10.1	1.15382	3.4138	2.82796	0.0210116	0.125846	-3.82881	Up
STIM2-AS1	1.15175	3.35492	3.18073	0.0120778	0.0893072	-3.26657	Up
LINC00235	1.14922	4.63728	3.56615	0.00669303	0.0623575	-2.66013	Up
RP11-930P14.1	1.14645	4.4043	2.44027	0.0389665	0.182375	-4.44513	Up
RP1-46C2.3	1.14643	2.97539	3.50962	0.00729018	0.065672	-2.74829	Up
ZNF710-AS1	1.14515	5.0824	2.77375	0.0228977	0.132468	-3.91536	Up
RP3-475N16.9	1.14401	3.49499	5.08087	0.000800903	0.0175714	-0.448844	Up
RP11-171G2.1	1.14397	4.60263	4.24687	0.00247435	0.0350598	-1.62731	Up
RP11-1137G4.3	1.14278	5.6058	2.88649	0.0191539	0.119309	-3.73536	Up
CTD-2503I6.1	1.14253	2.97344	4.04339	0.00330883	0.0414298	-1.92993	Up
RAB11B-AS1	1.14126	3.03121	4.17811	0.00272788	0.0372956	-1.72896	Up
AC010891.2	1.13747	3.02124	2.74422	0.0239968	0.136362	-3.96247	Up
AC004837.4	1.13645	3.90374	4.13947	0.00288242	0.0383922	-1.78634	Up
RP11-489C13.2	1.13635	4.45038	2.52782	0.0338789	0.170208	-4.30674	Up
RP11-762I7.4	1.13476	4.68427	2.78152	0.0226169	0.13164	-3.90295	Up
RP11-398J10.2	1.13394	8.00201	5.89266	0.000293765	0.00998984	0.59944	Up
AP000708.1	1.13166	5.54548	4.68676	0.00134766	0.0236536	-0.992999	Up
RP11-536I6.2	1.12278	3.38677	2.71134	0.0252844	0.141536	-4.01491	Up
BSG-AS1	1.12245	2.9634	6.90326	9.49175e-05	0.00530041	1.77452	Up
RP5-958B11.2	1.12181	4.02926	2.41989	0.0402564	0.185431	-4.47723	Up
LINC00559	1.11298	3.42641	3.49386	0.00746649	0.0663268	-2.77292	Up
RP11-164C12.2	1.11031	5.09302	2.361	0.0442301	0.195743	-4.56974	Up
RP11-197N18.2	1.10995	2.95715	4.29881	0.00229965	0.0334557	-1.55097	Up
SETBP1-DT	1.10809	6.09438	7.09115	7.79546e-05	0.00480344	1.97823	Up
RP11-251M1.1	1.10807	2.99158	5.10221	0.000779145	0.0173388	-0.420036	Up
RP11-367J7.3	1.10608	3.14417	4.12393	0.00294721	0.0387837	-1.80949	Up
RP1-122K4.3	1.10479	5.85037	5.55729	0.000439748	0.0128605	0.178084	Up
RP4-773N10.4	1.10433	3.04557	3.31237	0.00985326	0.078464	-3.05814	Up
CTD-3113P16.5	1.10428	4.50385	4.53555	0.00165538	0.0266084	-1.20788	Up
RP11-452L6.1	1.10346	3.00093	3.74222	0.00514252	0.0529933	-2.38765	Up
LINC02433	1.10343	3.28176	2.68854	0.0262187	0.145271	-4.05126	Up
RP11-89M22.3	1.1009	5.05223	2.49738	0.0355672	0.174316	-4.35494	Up
PIK3R5-DT	1.09697	3.37982	2.28719	0.0497655	0.209984	-4.68505	Up
RAB33B-AS1	1.09663	6.85711	2.77041	0.0230193	0.132819	-3.92069	Up
LA16c-361A3.3	1.09538	3.48916	4.78264	0.00118494	0.0220042	-0.858484	Up
LINC02420	1.09078	3.19503	4.77958	0.0011898	0.0220264	-0.862762	Up
CTD-3195I5.4	1.08848	3.0081	3.06529	0.0144593	0.0990221	-3.45013	Up
LINC02102	1.08814	7.81666	3.5314	0.00705369	0.0641256	-2.71428	Up
RP1-63G5.8	1.08383	10.0365	7.95665	3.30146e-05	0.00286399	2.86201	Up
RP11-293M10.6	1.08103	3.0075	3.43213	0.00820158	0.0706335	-2.86962	Up
RP11-261P24.2	1.07757	3.63904	3.9772	0.00364156	0.0436443	-2.02955	Up
RP11-159D12.2	1.07651	5.12089	3.22196	0.0113295	0.0859992	-3.20117	Up
CTC-490G23.4	1.07553	5.50894	3.31877	0.00975675	0.0780683	-3.04804	Up
RP11-149I23.3	1.07506	4.68765	3.65877	0.00582373	0.0568886	-2.51639	Up
ADD3-AS1	1.07447	3.26373	8.96303	1.32777e-05	0.00188227	3.78736	Up
LINC02500	1.07399	3.06134	2.43271	0.0394403	0.183447	-4.45705	Up
RP11-211G23.2	1.07233	3.06933	3.46151	0.00784264	0.0686042	-2.82355	Up
GS1-39E22.1	1.06834	3.36519	2.28733	0.0497543	0.209984	-4.68483	Up
RP11-61G23.2	1.06686	4.45757	2.9619	0.0170065	0.11042	-3.61498	Up
ARHGAP26-AS1	1.06589	3.08445	7.04494	8.1793e-05	0.00491752	1.92853	Up
LINC00668	1.06541	3.32668	3.44735	0.00801356	0.0695404	-2.84575	Up
RP11-87N16.1	1.06213	2.99968	5.93673	0.000278905	0.00969662	0.653609	Up
RP11-597K23.4	1.0614	3.06896	2.96668	0.0168789	0.109986	-3.60734	Up
KIRREL3-AS3	1.06137	6.26531	8.25066	2.50696e-05	0.002526	3.14309	Up
AC102953.6	1.05945	2.99405	3.30584	0.00995294	0.0787121	-3.06847	Up
RP11-24C3.2	1.05854	3.25429	2.76951	0.023052	0.132891	-3.92211	Up
AC000120.7	1.05667	3.26849	2.4972	0.0355776	0.174316	-4.35522	Up
RP11-575L7.8	1.05561	4.18955	13.2708	5.87892e-07	0.000377636	6.81328	Up
LINC02016	1.05298	5.80421	2.84519	0.0204463	0.124161	-3.8013	Up
LINC02412	1.05268	4.10116	4.90263	0.00101061	0.0201418	-0.692079	Up
RP11-316A16.1	1.052	7.00985	2.61676	0.0293956	0.155434	-4.16555	Up
MRGPRG-AS1	1.0513	4.64213	4.14661	0.00285315	0.0383309	-1.77572	Up
RP11-173M1.4	1.04951	3.08934	4.74814	0.0012409	0.0226184	-0.906729	Up
RP11-217E13.1	1.04942	3.29221	3.49435	0.00746102	0.0663268	-2.77216	Up
AC006960.7	1.04844	3.00741	10.8846	2.89138e-06	0.00075841	5.2995	Up
RP11-360F5.1	1.04364	3.83302	3.55024	0.0068557	0.0631165	-2.68491	Up
AC073254.1	1.04344	3.28182	4.12856	0.00292774	0.0387794	-1.80259	Up
AL161668.5	1.04106	3.70759	3.77646	0.00488797	0.0515416	-2.33506	Up
LINC01415	1.04081	3.17064	4.2236	0.00255722	0.0357224	-1.66165	Up
LINC01806	1.03968	4.41292	3.14292	0.0128092	0.0925564	-3.32662	Up
RP11-445N18.5	1.03725	2.9208	2.36288	0.0440971	0.195522	-4.56679	Up
THOC3-AS1	1.0362	3.19517	7.06702	7.99332e-05	0.00488671	1.95232	Up
RP11-290D2.6	1.03517	3.85293	5.2965	0.000608172	0.0155237	-0.160927	Up
RP11-593F23.1	1.03435	3.25087	3.92116	0.00395125	0.0455	-2.11435	Up
RBM38-AS1	1.03102	2.91768	5.53565	0.000451576	0.0129107	0.150342	Up
XXbac-BPG300A18.16	1.02831	3.75523	2.74762	0.0238677	0.136019	-3.95705	Up
AC012363.4	1.0263	4.55679	4.67145	0.0013758	0.0238325	-1.0146	Up
AC113608.1	1.02452	2.94992	11.2249	2.26256e-06	0.000665438	5.53751	Up
RP11-365O16.3	1.02208	5.81031	3.69014	0.00555708	0.0552257	-2.46791	Up
RP11-7M10.2	1.02089	4.46261	2.42999	0.0396116	0.18367	-4.46132	Up
LINC02593	1.01791	3.1566	4.33078	0.00219877	0.0324729	-1.50418	Up
LINC00331	1.01576	3.52603	2.79407	0.0221711	0.130133	-3.88292	Up
LINC00349	1.0123	6.72042	3.98913	0.00357909	0.0433233	-2.01157	Up
MIR325HG	1.00846	5.10902	3.62302	0.00614415	0.058743	-2.57175	Up
RP11-20G13.6	1.00831	4.60551	2.65384	0.0277084	0.149195	-4.10654	Up
CTD-2319I12.11	1.00527	2.90481	2.31387	0.0476898	0.204397	-4.64346	Up
LINC02752	1.00511	6.38681	2.56292	0.0320323	0.163958	-4.25108	Up
CTD-2521M24.6	1.00504	3.06921	2.99732	0.0160854	0.106537	-3.55848	Up
AP001626.2	1.00377	4.75688	2.29678	0.049009	0.208083	-4.6701	Up
RP11-73O6.3	1.00306	3.03293	3.39672	0.00865733	0.0729172	-2.92525	Up
RP11-749H17.1	1.00223	8.16614	4.65401	0.00140865	0.024178	-1.03925	Up
PDE9A-AS1	1.00106	4.8922	6.77059	0.000109333	0.00567562	1.628	Up
RP11-845M18.7	1.00055	3.4806	2.35154	0.0449039	0.197565	-4.58456	Up
RP11-48B3.3	0.99938	2.94072	2.76004	0.0234013	0.134099	-3.93723	Up
EPN2-AS1	0.997191	2.95603	3.24356	0.010957	0.0836731	-3.16696	Up
RP11-483I13.5	0.99704	7.05163	5.98473	0.00026365	0.00940669	0.71229	Up
ELOVL2-AS1	0.99463	5.60263	6.63973	0.000125943	0.00628691	1.48126	Up
RP11-247C2.2	0.994194	3.48078	3.04421	0.0149445	0.101378	-3.48372	Up
CTD-2215E18.4	0.993723	2.89904	2.40572	0.0411789	0.188123	-4.49953	Up
EXOC3-AS1	0.991348	4.7963	3.02144	0.0154876	0.104163	-3.52001	Up
AC007383.3	0.99075	4.93451	4.13817	0.0028878	0.0384169	-1.78829	Up
RP11-810P12.8	0.989263	5.21516	3.06954	0.0143635	0.0984897	-3.44336	Up
LINC02466	0.988006	2.93223	6.82282	0.000103389	0.00551507	1.68596	Up
FOXD1-AS1	0.987388	4.94717	7.5921	4.6976e-05	0.00350132	2.50033	Up
CTC-548K16.6	0.985198	3.2678	2.36935	0.0436434	0.194165	-4.55664	Up
KLHL30-AS1	0.983782	5.2794	2.52248	0.0341693	0.171035	-4.31521	Up
RP4-686C3.7	0.982207	2.98104	3.28835	0.0102247	0.0801622	-3.09609	Up
RP11-1085N6.3	0.982095	2.89322	3.88764	0.00414979	0.046687	-2.16525	Up
DLGAP1-AS5	0.981911	2.89313	3.95573	0.00375705	0.044432	-2.062	Up
LINC01558	0.981331	3.52411	2.8298	0.0209505	0.125846	-3.82587	Up
LINC01880	0.980994	2.89267	11.7477	1.57182e-06	0.00057015	5.88792	Up
LINC01952	0.979136	4.99426	4.18088	0.00271712	0.0372956	-1.72484	Up
CREB3L2-AS1	0.978741	4.38949	2.91639	0.0182707	0.115125	-3.68761	Up
RP11-699F21.1	0.978324	10.9186	7.00129	8.56102e-05	0.00511874	1.88135	Up
AC016747.3	0.977997	3.13595	2.70983	0.0253453	0.141803	-4.01732	Up
AC011298.2	0.977933	7.22494	3.49698	0.00743132	0.0663268	-2.76805	Up
LINC02535	0.974254	6.31514	3.31085	0.00987645	0.078464	-3.06055	Up
FAM201A	0.972853	4.25485	4.47288	0.00180444	0.0284167	-1.29792	Up
RP11-144G7.4	0.972613	2.96593	3.34176	0.00941812	0.0762559	-3.01179	Up
AC074183.4	0.972256	9.41122	5.20045	0.000686953	0.016502	-0.288321	Up
RP11-130F10.1	0.96988	4.5019	3.53552	0.0070099	0.0639947	-2.70786	Up
AP001172.2	0.969	7.20242	7.20831	6.90834e-05	0.00446872	2.10303	Up
RP11-603J24.6	0.967545	4.90272	3.05642	0.0146615	0.100092	-3.46427	Up
AC074366.3	0.96707	3.42555	3.3229	0.00969495	0.0777533	-3.04152	Up
RP11-95P13.2	0.962946	2.88365	3.15389	0.0125924	0.0914143	-3.30919	Up
HM13-IT1	0.962896	4.34522	3.82926	0.00452137	0.0490182	-2.25424	Up
LINC02649	0.960809	3.1975	4.8918	0.00102514	0.0203619	-0.707012	Up
UBE2E1-AS1	0.960386	5.12064	5.90093	0.000290913	0.00995507	0.609622	Up
CIRBP-AS1	0.960246	2.95869	2.83915	0.0206426	0.125062	-3.81094	Up
AC012531.25	0.959217	7.51958	2.71238	0.0252426	0.141374	-4.01325	Up
WWC3-AS1	0.958352	8.3604	2.64854	0.0279431	0.149939	-4.11497	Up
RP11-452F19.4	0.955487	3.34581	3.66711	0.00575153	0.0565385	-2.50349	Up
SNHG28	0.9553	6.20239	3.38087	0.00886981	0.0739321	-2.95017	Up
SOX21-AS1	0.954336	3.39744	2.3779	0.0430516	0.193032	-4.54324	Up
LINC00661	0.953288	5.3321	3.28512	0.0102758	0.0805048	-3.1012	Up
RP11-1082A3.1	0.953194	5.13325	5.45576	0.00049836	0.0135919	0.0472953	Up
SEZ6L-AS1	0.952137	9.7847	8.75715	1.58854e-05	0.00191573	3.6063	Up
LGALS8-AS1	0.950521	4.05054	4.21769	0.00257871	0.0358915	-1.67037	Up
RP11-638I2.6	0.948786	6.18845	4.35753	0.00211798	0.0319481	-1.46513	Up
MGC27382	0.948484	3.81464	3.98058	0.00362374	0.0436443	-2.02445	Up
LINC02427	0.945849	4.19171	6.0387	0.00024758	0.00909835	0.777881	Up
RP11-378A12.1	0.945838	9.10976	5.10611	0.00077524	0.0173388	-0.414781	Up
RP11-7O11.3	0.943842	9.30025	4.73787	0.00125811	0.02278	-0.92113	Up
RP11-20G6.2	0.940523	5.68501	3.77001	0.00493489	0.051677	-2.34496	Up
RP11-809O17.1	0.938064	2.98056	6.95837	8.95548e-05	0.00520864	1.83474	Up
RP11-1376P16.2	0.936441	5.07701	3.63764	0.00601096	0.0579216	-2.5491	Up
AC102953.4	0.935135	4.31094	2.44783	0.0384985	0.181046	-4.43321	Up
AC018685.1	0.934434	6.55729	3.65096	0.0058922	0.0574542	-2.52847	Up
KIF1C-AS1	0.932694	9.41354	4.0066	0.00348957	0.0428159	-1.98524	Up
CTD-2134A5.4	0.930656	6.57973	2.49141	0.035908	0.174989	-4.36437	Up
RP11-218I7.2	0.928987	2.86667	3.99183	0.00356509	0.0433233	-2.00749	Up
LINC00278	0.928931	3.05065	13.1596	6.29405e-07	0.00038051	6.75013	Up
MAP4K3-DT	0.92626	3.25141	3.8864	0.00415729	0.046687	-2.16713	Up
LINC01284	0.926185	4.21458	3.92529	0.00392748	0.0454002	-2.10809	Up
RP11-253M7.1	0.92582	3.14594	3.13925	0.0128826	0.0929014	-3.33245	Up
RP11-235G24.1	0.925486	3.04912	5.347	0.000570733	0.0150017	-0.0944849	Up
CTD-2506P8.6	0.92541	4.19847	2.36425	0.0440008	0.195276	-4.56464	Up
RP11-324C10.1	0.923215	3.52637	2.67706	0.0267021	0.146606	-4.06955	Up
RP11-779O18.3	0.922313	3.06168	4.18262	0.0027104	0.0372877	-1.72226	Up
LINC02689	0.920648	2.8625	3.09849	0.0137281	0.0960081	-3.39727	Up
RP11-16L14.2	0.919583	2.86197	3.27177	0.0104896	0.0810131	-3.1223	Up
MGC15885	0.9193	6.53575	5.42266	0.000519268	0.0140915	0.00432689	Up
AF064860.5	0.918848	4.53519	6.37927	0.000167893	0.00739681	1.18246	Up
RP11-753D20.4	0.918299	3.23019	3.39328	0.00870303	0.0730759	-2.93066	Up
LINC02703	0.917346	3.09794	2.44569	0.0386299	0.181429	-4.43657	Up
RP11-211G23.1	0.91318	9.29004	5.57267	0.000431543	0.012692	0.197767	Up
KCNK4-TEX40	0.91309	4.54528	2.95412	0.017216	0.111182	-3.62739	Up
RP11-556G22.3	0.911246	3.25019	5.28767	0.000614982	0.0155996	-0.172573	Up
RP11-547C13.1	0.910944	2.96348	3.41836	0.00837582	0.0715429	-2.89125	Up
AC005523.3	0.910531	4.18031	3.54652	0.00689433	0.063365	-2.69071	Up
CTC-305H11.1	0.910461	2.88117	2.30483	0.048383	0.206391	-4.65756	Up
RP11-588P7.1	0.91033	5.44256	2.45833	0.0378573	0.179114	-4.41663	Up
RP11-725M22.1	0.908264	3.16306	3.35069	0.00928987	0.0758952	-2.99771	Up
RP11-501O2.1	0.907808	2.85608	2.29811	0.0489051	0.207888	-4.66803	Up
CACNA1C-AS2	0.90727	2.85581	3.56147	0.00674047	0.0626921	-2.66742	Up
ZNF236-DT	0.906333	3.64253	3.11048	0.0134736	0.0947765	-3.3782	Up
AC000032.2	0.906217	4.0623	2.6357	0.0285211	0.151769	-4.13541	Up
RP11-446N19.1	0.904898	3.72092	4.34535	0.00215437	0.0321977	-1.4829	Up
LINC01816	0.904703	5.28792	3.97787	0.00363802	0.0436443	-2.02854	Up
RP11-363D14.1	0.904142	2.89428	2.3993	0.0416034	0.189347	-4.50962	Up
RP11-67M9.1	0.903746	2.85405	5.36	0.000561514	0.0148311	-0.0774563	Up
RP11-455O6.2	0.902866	3.40904	3.30875	0.00990839	0.078464	-3.06386	Up
LINC02214	0.902386	6.22347	4.36922	0.00208368	0.0317873	-1.4481	Up
RP11-616M22.1	0.900568	6.87292	2.50348	0.0352221	0.173883	-4.34528	Up
COL18A1-AS1	0.899948	3.61001	3.21645	0.0114265	0.0862299	-3.2099	Up
NCMAP-DT	0.899141	4.71459	2.66769	0.0271037	0.147471	-4.08448	Up
RP11-455F5.4	0.898352	5.7494	3.44333	0.00806284	0.069801	-2.85206	Up
LINC02760	0.898155	3.74232	2.54136	0.0331542	0.167417	-4.28528	Up
DLX2-DT	0.897139	4.23222	3.14744	0.0127194	0.0920911	-3.31944	Up
AC006019.3	0.893728	10.4555	7.97482	3.245e-05	0.00286399	2.87965	Up
AC009228.1	0.892277	2.89676	3.75018	0.00508211	0.052821	-2.37541	Up
AF131216.5	0.892193	3.18756	2.32626	0.0467548	0.201979	-4.62411	Up
RP11-159M11.2	0.891377	2.84786	3.72549	0.00527202	0.0537677	-2.4134	Up
C6orf47-AS1	0.890069	7.49931	4.93239	0.000971803	0.0197667	-0.651134	Up
RP11-429P3.5	0.890046	7.72756	3.01419	0.0156648	0.104939	-3.53157	Up
RP11-345F18.2	0.889483	5.00512	2.32417	0.0469115	0.202496	-4.62738	Up
AC092301.3	0.887441	2.96184	3.30268	0.0100014	0.0789948	-3.07345	Up
ELDR	0.886926	5.79254	2.67163	0.026934	0.147211	-4.0782	Up
SMARCAL1-AS1	0.884603	6.70517	3.63292	0.00605362	0.0581939	-2.55641	Up
RP11-762B21.7	0.883745	4.5131	2.43368	0.0393788	0.183285	-4.45551	Up
RP11-175D17.3	0.882958	5.46004	2.38072	0.0428576	0.192683	-4.53881	Up
LINC02209	0.882556	2.94546	2.99899	0.0160431	0.106322	-3.5558	Up
EGOT	0.881597	10.3132	5.67015	0.000383276	0.011683	0.321705	Up
RP11-353N14.1	0.880156	4.01819	3.02183	0.0154783	0.104163	-3.5194	Up
LINC01414	0.879677	5.1519	2.29544	0.0491144	0.208449	-4.6722	Up
AC009120.10	0.875526	6.05574	3.42104	0.00834163	0.0714749	-2.88704	Up
ARLNC1	0.874897	3.07425	8.59455	1.83473e-05	0.0020583	3.4604	Up
RP11-323F11.1	0.874516	7.05936	4.74464	0.00124674	0.0226184	-0.911636	Up
RP11-731J8.2	0.874479	8.6561	6.10213	0.000230047	0.00897266	0.854459	Up
RBFADN	0.873551	6.31597	5.36479	0.000558152	0.0148311	-0.0711765	Up
RP11-343K8.3	0.873136	4.12736	3.43927	0.00811282	0.0700698	-2.85842	Up
RP11-245P10.4	0.872747	4.03365	4.12517	0.00294197	0.0387837	-1.80764	Up
RP11-444A22.2	0.871572	3.72134	2.40727	0.041077	0.187894	-4.49709	Up
LLNLR-252D12.1	0.871293	9.03943	4.46066	0.00183517	0.0288171	-1.31555	Up
LINC02666	0.870424	3.27207	2.59509	0.0304292	0.158587	-4.19999	Up
LINC02789	0.868604	3.04246	5.1547	0.000728317	0.0168702	-0.349475	Up
RP11-291L22.4	0.867312	5.57701	5.30164	0.000604241	0.0155237	-0.154146	Up
LINC02766	0.865947	3.42556	2.41922	0.0403	0.185431	-4.47829	Up
L3MBTL2-AS1	0.863066	3.13972	3.57692	0.00658529	0.0616443	-2.64337	Up
TTTY12	0.8624	3.12833	2.6479	0.0279716	0.150018	-4.11599	Up
RP1-39G22.7	0.862373	4.01416	2.71955	0.0249565	0.140544	-4.00182	Up
LINC02232	0.860651	2.8325	3.93156	0.0038917	0.0451318	-2.09858	Up
DIRC3-AS1	0.859921	3.05749	2.32668	0.0467234	0.201979	-4.62345	Up
RP11-348J12.2	0.857542	6.75548	3.50773	0.0073111	0.065685	-2.75124	Up
RP1-202O8.2	0.857457	7.73315	3.6317	0.00606468	0.0582299	-2.5583	Up
NTM-AS1	0.855789	5.54754	5.9582	0.000271965	0.00964013	0.679898	Up
SLC26A4-AS1	0.855614	3.02398	7.60836	4.62298e-05	0.00349356	2.51679	Up
PURPL	0.855031	3.35035	3.1168	0.0133414	0.0944481	-3.36815	Up
AC008073.7	0.854814	2.82958	2.83902	0.0206468	0.125062	-3.81115	Up
RP5-1050D4.3	0.851784	7.16684	4.68393	0.00135282	0.023706	-0.996995	Up
RP11-402D21.2	0.849703	4.83028	3.57808	0.00657381	0.061616	-2.64157	Up
RP11-366M4.13	0.849498	3.33799	3.13808	0.0129061	0.0929779	-3.33431	Up
C2-AS1	0.847804	6.78426	3.88983	0.00413646	0.0465973	-2.16191	Up
WI2-933P11.2	0.847709	3.93469	2.58499	0.0309237	0.160167	-4.21604	Up
RP11-39E3.3	0.84652	2.82543	2.98414	0.0164218	0.108173	-3.57949	Up
AC103563.8	0.845616	5.00396	3.81822	0.00459556	0.0494679	-2.27111	Up
CTC-471C19.2	0.843343	2.82385	2.98196	0.0164782	0.108479	-3.58297	Up
RP11-536O18.1	0.842462	2.8234	3.64906	0.00590894	0.0574673	-2.53141	Up
LINC02864	0.842289	4.69831	4.35695	0.00211969	0.0319481	-1.46598	Up
RP13-977J11.8	0.841031	3.80388	2.37388	0.0433288	0.193542	-4.54954	Up
CTD-2144E22.5	0.836032	3.3223	2.85954	0.0199872	0.122054	-3.77838	Up
RP11-61J19.7	0.833362	4.26203	5.19429	0.000692368	0.0165943	-0.296533	Up
LINC00852	0.832738	9.84035	3.2917	0.010172	0.0798404	-3.09079	Up
PLBD1-AS1	0.832142	4.69178	3.3252	0.00966074	0.0776426	-3.03789	Up
RP11-128A17.1	0.83123	8.11574	5.52621	0.000456845	0.0129463	0.138217	Up
RP11-678G15.1	0.830243	2.86422	3.13736	0.0129206	0.0929909	-3.33546	Up
RP5-1007H16.1	0.829735	4.14789	2.46144	0.03767	0.179085	-4.41173	Up
RP1-134E15.3	0.829215	2.81678	3.60206	0.00634072	0.0601042	-2.60429	Up
TOB1-AS1	0.82907	4.25391	4.80437	0.00115109	0.0218144	-0.828185	Up
LINC02533	0.829021	3.1231	2.41099	0.0408334	0.187252	-4.49124	Up
LA16c-306E5.3	0.828621	4.54796	4.86642	0.00106009	0.0208228	-0.742066	Up
CTD-2532K18.2	0.826253	8.50414	2.81424	0.0214732	0.127561	-3.85071	Up
LRP1-AS	0.826214	3.03232	2.59396	0.0304842	0.158767	-4.20179	Up
KB-1125A3.12	0.825797	4.34869	3.89846	0.00408454	0.0463783	-2.1488	Up
LINC00348	0.824682	2.81451	3.59002	0.00645661	0.0607977	-2.623	Up
CTD-2293H3.1	0.820746	5.07885	3.02518	0.015397	0.103811	-3.51405	Up
RP11-392A14.11	0.820331	3.69312	2.31877	0.0473179	0.203193	-4.63581	Up
RP11-285G1.9	0.820276	3.87514	2.78711	0.0224173	0.131001	-3.89403	Up
RP11-429P3.9	0.820216	4.59214	3.3861	0.00879919	0.0735993	-2.94195	Up
RP11-524K14.1	0.819122	3.17242	2.30537	0.0483414	0.206376	-4.65672	Up
FOXP4-AS1	0.818749	6.57175	7.91117	3.44754e-05	0.00290823	2.8177	Up
XXbac-BPG299F13.17	0.818518	3.54117	3.57256	0.00662864	0.0619166	-2.65015	Up
CTD-2534J5.1	0.817419	5.55056	3.11527	0.0133732	0.0945595	-3.37058	Up
RP11-597A11.11	0.815792	6.26259	3.36467	0.00909279	0.0749604	-2.97568	Up
AC019349.5	0.815213	8.30292	7.44275	5.44845e-05	0.00390066	2.34779	Up
RP11-728F11.4	0.813041	6.76763	3.98959	0.00357666	0.0433233	-2.01086	Up
VWA8-AS1	0.811612	3.48966	2.48917	0.0360369	0.175069	-4.36792	Up
RP11-459E5.1	0.811236	8.46155	3.67028	0.00572431	0.0563728	-2.49858	Up
DPP10-AS1	0.809477	2.80691	2.47085	0.0371077	0.17772	-4.39688	Up
RP11-6G22.1	0.805521	2.80493	3.21757	0.0114067	0.0861402	-3.20813	Up
RP11-370K11.1	0.805139	4.22209	3.48581	0.00755836	0.0668699	-2.78552	Up
RP11-867G23.4	0.804636	3.58841	2.45377	0.0381347	0.179801	-4.42384	Up
LINC01885	0.800424	4.77086	2.36097	0.0442319	0.195743	-4.56978	Up
LINC00583	0.797642	3.47718	2.35765	0.0444673	0.196306	-4.57499	Up
RP11-513N16.1	0.795816	2.97923	4.45581	0.00184752	0.0289694	-1.32255	Up
AC013269.4	0.795321	5.65869	3.42711	0.00826461	0.070983	-2.8775	Up
RP11-528A4.5	0.79453	2.79944	3.49558	0.00744709	0.0663268	-2.77024	Up
RP11-248G5.8	0.793931	3.81419	5.7576	0.000344967	0.0109764	0.431701	Up
RP11-452K12.4	0.792181	8.76896	3.34317	0.00939774	0.0762043	-3.00956	Up
CTD-3194G12.2	0.791038	2.94959	2.43891	0.0390513	0.182375	-4.44728	Up
RP11-20B24.4	0.79077	3.05119	4.91346	0.000996298	0.0200094	-0.677168	Up
LINC01095	0.789483	7.58245	2.85773	0.0200445	0.122336	-3.78127	Up
LINC01712	0.788195	3.33036	2.51816	0.0344059	0.171775	-4.32205	Up
MUC12-AS1	0.787518	9.13116	3.46857	0.00775893	0.068256	-2.8125	Up
RP1-46C2.1	0.787043	6.83342	2.66965	0.027019	0.147384	-4.08135	Up
RP11-334E6.3	0.786253	11.0166	4.66231	0.0013929	0.0239835	-1.02751	Up
AC006050.2	0.785988	8.89614	6.86983	9.83415e-05	0.00532414	1.73782	Up
RP11-20B24.2	0.782082	5.47571	3.77812	0.00487602	0.0514655	-2.33252	Up
RP11-958F21.3	0.781047	4.23581	3.54052	0.00695709	0.0636729	-2.70006	Up
RP11-264L1.3	0.780205	4.38369	2.38049	0.0428734	0.192683	-4.53917	Up
LINC00114	0.779967	4.5468	4.1404	0.0028786	0.0383922	-1.78496	Up
RP11-261P9.4	0.776198	9.97002	4.27709	0.00237105	0.034149	-1.58285	Up
RP11-473M20.5	0.775974	3.466	2.74501	0.0239666	0.136305	-3.96121	Up
TDRKH-AS1	0.775634	4.37449	6.16478	0.00021406	0.00852749	0.929526	Up
LINC00954	0.775618	3.90204	2.59752	0.0303117	0.15843	-4.19614	Up
AC007292.3	0.774137	3.59966	3.46572	0.0077926	0.0684415	-2.81696	Up
RP11-307O10.1	0.770307	4.72335	2.67866	0.0266344	0.146456	-4.06701	Up
RP11-683I7.1	0.769476	5.79303	2.38231	0.0427491	0.192555	-4.53632	Up
RP11-91K11.2	0.768864	5.91293	4.38349	0.00204263	0.0313033	-1.42734	Up
RP1-60N8.1	0.768635	3.85206	4.12003	0.00296372	0.0388213	-1.81531	Up
WASL-DT	0.768385	2.78637	3.74236	0.0051415	0.0529933	-2.38745	Up
RP11-164N3.3	0.765541	3.41627	3.79391	0.00476345	0.0506704	-2.30831	Up
CTA-109P11.1	0.764242	3.08808	3.40548	0.00854218	0.0723393	-2.91148	Up
RP13-46H24.1	0.763539	4.41668	2.4143	0.0406181	0.186422	-4.48604	Up
LILRB1-AS1	0.762564	8.58949	2.68531	0.026354	0.145798	-4.05641	Up
NOP53-AS1	0.762089	2.92755	3.71284	0.0053722	0.0542807	-2.43289	Up
RP11-867G23.13	0.761771	3.12526	2.63024	0.0287702	0.152795	-4.14409	Up
LRRC7-AS1	0.759833	3.97275	2.9509	0.0173036	0.111419	-3.63253	Up
RP11-13K12.5	0.759085	6.60771	3.29388	0.010138	0.0797159	-3.08736	Up
RP11-60A8.1	0.757007	3.72831	8.11876	2.83374e-05	0.00270498	3.01813	Up
JAKMIP2-AS1	0.75634	3.03474	4.28943	0.0023302	0.0337197	-1.56473	Up
AD001527.7	0.756207	5.2407	2.41575	0.0405236	0.186224	-4.48374	Up
AC008753.4	0.755372	3.88243	2.59526	0.0304211	0.158587	-4.19973	Up
RP4-718D20.3	0.754357	3.51923	4.95589	0.000942304	0.0194576	-0.618896	Up
RP11-503C24.1	0.751515	4.74564	3.04232	0.0149889	0.101563	-3.48673	Up
LINC01441	0.750947	2.77765	3.86193	0.00430928	0.0477396	-2.20439	Up
ARHGEF19-AS1	0.750197	2.98066	2.84904	0.0203219	0.123613	-3.79514	Up
RP11-19P22.8	0.7487	4.95793	2.59978	0.0302023	0.158162	-4.19254	Up
RP11-531A24.3	0.748483	2.90148	2.92935	0.0179011	0.113582	-3.66692	Up
LINC00028	0.747554	5.6062	3.30257	0.0100032	0.0789948	-3.07363	Up
KB-1299A7.2	0.746526	6.82827	4.1141	0.00298897	0.0389066	-1.82414	Up
SHROOM3-AS1	0.746267	3.26529	4.57719	0.00156372	0.025718	-1.14838	Up
RP11-227H4.5	0.741195	2.81591	3.70756	0.00541462	0.0545068	-2.44103	Up
RP5-1022I14.2	0.740744	7.15458	2.9055	0.0185874	0.11657	-3.705	Up
CTA-929C8.8	0.740436	3.02469	3.07758	0.0141841	0.0980222	-3.43057	Up
RP11-1334A24.6	0.740427	5.84964	2.68182	0.0265008	0.146159	-4.06197	Up
BICRA-AS1	0.740405	2.77238	2.29394	0.0492324	0.208787	-4.67454	Up
RP11-118K6.5	0.74028	4.18672	3.90492	0.00404616	0.0461051	-2.139	Up
RP11-418I22.2	0.739689	4.15174	2.35017	0.0450025	0.197785	-4.58671	Up
RP11-265P11.1	0.738553	3.01651	12.4115	1.01025e-06	0.00047798	6.30777	Up
RP11-732A19.2	0.737888	2.77112	2.54223	0.0331083	0.167263	-4.28391	Up
ATP2C2-AS1	0.73651	5.21687	3.27844	0.0103822	0.0807312	-3.11176	Up
RP11-261N11.8	0.734891	3.11161	3.84012	0.00444968	0.0485795	-2.23766	Up
LINC00550	0.733962	4.71563	3.39941	0.00862177	0.0728254	-2.92101	Up
RP11-307C19.2	0.733715	4.9261	2.8497	0.0203007	0.123553	-3.79409	Up
DENND6A-DT	0.730234	5.31295	2.55901	0.0322329	0.164559	-4.25729	Up
AC107218.3	0.729589	2.87197	6.29983	0.000183576	0.00792729	1.08953	Up
CH17-140K24.7	0.729565	5.71759	3.17393	0.012206	0.0899902	-3.27736	Up
CTD-2540B15.12	0.729499	3.17894	2.43845	0.0390797	0.182375	-4.44799	Up
CHODL-AS1	0.729182	3.05651	3.38117	0.00886581	0.0739321	-2.94971	Up
RP11-96D1.7	0.726347	4.02642	4.5378	0.00165029	0.0265658	-1.20467	Up
RP4-555D20.2	0.725546	3.2455	3.21969	0.0113693	0.0861109	-3.20477	Up
RP11-131H24.4	0.725089	2.76472	3.11342	0.013412	0.0947106	-3.37353	Up
RP11-114N19.3	0.724163	4.05136	2.55312	0.0325375	0.165506	-4.26663	Up
XXbac-BPG181B23.9	0.7238	4.87518	3.07784	0.0141782	0.0980222	-3.43015	Up
LINC01038	0.723787	5.84272	4.08409	0.00312049	0.0399496	-1.86896	Up
ZBTB44-DT	0.723623	4.15564	4.98122	0.000911596	0.0191136	-0.584245	Up
RP11-677M14.7	0.723283	8.01909	8.94635	1.34702e-05	0.00188227	3.77285	Up
KRBOX1-AS1	0.721689	3.00437	2.59904	0.0302382	0.158274	-4.19372	Up
C5orf38	0.720216	7.54283	5.00091	0.000888468	0.0188099	-0.557368	Up
RMST	0.720173	3.75566	8.2027	2.62071e-05	0.00256924	3.09786	Up
CTD-2525I3.3	0.717713	4.18682	3.70199	0.00545976	0.0547586	-2.44962	Up
RP1-104O17.3	0.717457	5.27571	2.79643	0.0220883	0.129787	-3.87915	Up
RP11-697E22.2	0.717287	3.97753	3.10703	0.0135462	0.0950149	-3.38369	Up
AC002310.7	0.716708	3.05678	4.91322	0.000996607	0.0200094	-0.677493	Up
RP11-449J1.2	0.716649	3.36247	2.935	0.0177424	0.112974	-3.65791	Up
LINC00894	0.716454	3.36376	5.71494	0.000363104	0.0113218	0.378183	Up
LINC01426	0.713876	2.96124	4.9277	0.000977805	0.0198147	-0.657574	Up
LINC00667	0.713792	3.19954	3.29596	0.0101055	0.0795713	-3.08406	Up
TPRG1-AS1	0.713136	2.75874	2.35307	0.0447939	0.197371	-4.58216	Up
RP11-156K13.3	0.710442	2.9623	2.48918	0.0360365	0.175069	-4.36791	Up
LINC01830	0.709542	3.44829	3.04557	0.0149128	0.101236	-3.48155	Up
CTD-2369P2.4	0.709424	3.80505	2.61252	0.0295946	0.155917	-4.17228	Up
RP3-488M23.3	0.708858	10.4181	5.84779	0.00030979	0.0102778	0.544	Up
RP11-307L14.1	0.70659	9.81363	4.57648	0.00156522	0.025718	-1.14938	Up
RP11-597M17.1	0.705495	5.57758	2.86774	0.0197299	0.121368	-3.7653	Up
RP11-305P14.1	0.705439	6.33995	3.0041	0.015915	0.105602	-3.54767	Up
RP11-103C3.1	0.704378	9.27816	4.3332	0.00219132	0.0324435	-1.50065	Up
RP11-2H3.7	0.703737	3.68976	2.96762	0.016854	0.109986	-3.60584	Up
PROSER2-AS1	0.702453	3.3038	5.34311	0.000573532	0.0150092	-0.0995997	Up
ZNF132-DT	0.701245	6.7755	3.09208	0.0138662	0.0967257	-3.40748	Up
RP11-452H21.1	0.701242	7.97453	4.02234	0.00341102	0.0421804	-1.96156	Up
SPATA3-AS1	0.700968	4.7404	4.12651	0.00293634	0.0387794	-1.80564	Up
RP1-40E16.11	0.697098	3.96142	8.44181	2.10493e-05	0.00220249	3.32095	Up
RP11-665J16.1	0.696898	4.58068	3.71945	0.0053196	0.0540308	-2.42271	Up
RP11-505C13.1	0.696229	3.933	3.38339	0.00883568	0.0737912	-2.94621	Up
LINC01474	0.695181	4.92965	4.55362	0.00161491	0.0262079	-1.18203	Up
RP11-278A23.1	0.692524	3.35554	2.55127	0.0326338	0.165789	-4.26957	Up
AP000439.1	0.692316	4.25082	3.93137	0.00389278	0.0451318	-2.09887	Up
PP12613	0.69158	3.0622	4.96504	0.000931085	0.0193061	-0.60637	Up
RP11-822E23.2	0.691245	4.16724	2.66963	0.02702	0.147384	-4.08139	Up
LINC01828	0.689757	2.74705	3.15223	0.0126249	0.0915894	-3.31183	Up
RP11-61L14.6	0.68958	8.40966	4.02849	0.0033808	0.0419975	-1.95231	Up
RP11-338K13.1	0.689342	3.99616	2.61512	0.0294726	0.155539	-4.16816	Up
CTB-83J4.2	0.688249	7.52343	3.69043	0.00555469	0.0552257	-2.46746	Up
TAT-AS1	0.685613	5.43572	4.34035	0.00216949	0.032296	-1.4902	Up
SPATA8-AS1	0.684688	3.29734	2.35274	0.0448176	0.197371	-4.58268	Up
AC004870.3	0.684516	2.95699	2.80077	0.0219366	0.129244	-3.87221	Up
RP11-354M20.3	0.680578	6.55558	4.72681	0.00127693	0.0229678	-0.936648	Up
RP11-16B9.1	0.677317	3.63172	2.55798	0.032286	0.164715	-4.25892	Up
RP11-67A1.2	0.677145	7.12354	6.33597	0.00017625	0.00767181	1.13192	Up
LINC00964	0.677053	2.7407	2.31184	0.0478441	0.204734	-4.64662	Up
AC093702.1	0.677009	3.04216	2.33577	0.0460495	0.200364	-4.60924	Up
RP11-587D21.4	0.676854	5.18279	2.42627	0.0398484	0.184132	-4.46719	Up
RP3-510L9.1	0.676398	4.14636	3.45669	0.0079004	0.0688152	-2.83111	Up
RP11-269G24.6	0.674968	8.51425	3.49148	0.00749353	0.0664586	-2.77664	Up
RP4-797M17.2	0.674257	3.46558	2.83543	0.0207645	0.125254	-3.81688	Up
RP1-90K10.4	0.673276	5.32001	3.75793	0.00502404	0.0524176	-2.36351	Up
CTC-209H22.3	0.672992	8.25633	4.46812	0.00181634	0.0285628	-1.30478	Up
RP11-225H22.4	0.672851	4.9797	2.55395	0.0324944	0.165506	-4.26532	Up
RP11-438D8.2	0.671211	8.98579	2.53322	0.0335878	0.169058	-4.29818	Up
PHACTR2-AS1	0.670968	3.13174	7.99733	3.17656e-05	0.00286399	2.90145	Up
RP11-21A7A.4	0.670097	4.70503	5.08324	0.000798458	0.0175532	-0.445646	Up
CTC-301O7.4	0.669235	4.17065	2.58438	0.0309535	0.160245	-4.217	Up
C2CD4D-AS1	0.669106	8.01243	5.19262	0.000693845	0.0165943	-0.298762	Up
RP5-981L23.7	0.668713	8.06906	4.77184	0.00120216	0.0221727	-0.873572	Up
AC006369.2	0.66763	3.04564	5.30862	0.00059895	0.0154894	-0.144949	Up
RP11-228B15.4	0.666913	7.51849	2.88024	0.0193437	0.120079	-3.74533	Up
LINC02696	0.666718	2.82923	5.26294	0.000634516	0.0158816	-0.205275	Up
RP11-506P9.1	0.665225	7.97021	3.81717	0.00460269	0.0494679	-2.27272	Up
MIR1-1HG	0.664761	4.81988	2.80859	0.0216666	0.128043	-3.85974	Up
LINC01814	0.66414	2.90166	4.93415	0.000969559	0.0197663	-0.648717	Up
LINC02171	0.663732	3.96267	3.54291	0.00693202	0.0635503	-2.69633	Up
NAALADL2-AS2	0.66276	10.4717	4.09442	0.00307455	0.0396428	-1.85352	Up
RP11-664I21.5	0.660857	7.19025	4.5926	0.00153118	0.0253612	-1.12641	Up
CTC-304I17.5	0.658914	2.80758	3.46338	0.00782045	0.0685399	-2.82063	Up
RP4-782L23.2	0.658878	5.22808	4.19961	0.00264572	0.0365641	-1.6971	Up
RP11-455F5.3	0.658339	3.64302	2.45899	0.0378175	0.179114	-4.41559	Up
RP11-705C15.5	0.656628	4.79835	2.81045	0.0216028	0.127764	-3.85677	Up
RP11-299G20.2	0.655463	2.85043	7.09699	7.74839e-05	0.00480344	1.98449	Up
AC007009.1	0.655045	3.02544	2.39375	0.0419741	0.190317	-4.51834	Up
RP11-538I12.2	0.654943	11.259	4.78991	0.0011735	0.0219459	-0.848345	Up
RP11-375B1.2	0.654149	12.0516	6.56757	0.000136274	0.00644092	1.39938	Up
RP11-84C13.2	0.650882	5.96279	2.73004	0.0245439	0.138821	-3.9851	Up
CTB-193M12.3	0.648353	2.72635	2.47996	0.036571	0.176325	-4.38247	Up
RP11-474B12.1	0.645189	2.8166	2.61206	0.0296164	0.155917	-4.17301	Up
TMEM254-AS1	0.644812	3.04711	2.84663	0.0203997	0.123947	-3.799	Up
PCBP3-AS1	0.643912	2.98289	2.4584	0.0378531	0.179114	-4.41652	Up
LINC02851	0.640967	11.9122	6.2849	0.000186701	0.00799664	1.07195	Up
RP11-372H2.1	0.640374	3.98527	4.7827	0.00118485	0.0220042	-0.858406	Up
RP11-368L12.1	0.639718	4.81497	7.48818	5.2069e-05	0.00377743	2.39447	Up
RP13-672B3.2	0.639583	5.25182	3.83994	0.00445082	0.0485795	-2.23792	Up
LINC02154	0.639131	3.23362	2.49064	0.0359525	0.175004	-4.3656	Up
LINC01238	0.637608	3.92399	2.51625	0.034511	0.172009	-4.32507	Up
RP11-96L14.9	0.636883	5.06333	2.4149	0.0405787	0.18632	-4.48508	Up
CYP4F26P	0.635435	3.04221	2.43992	0.038988	0.182375	-4.44568	Up
CTD-2022J23.1	0.634969	9.0649	5.3963	0.000536602	0.0144537	-0.0300059	Up
RP11-95D17.1	0.633119	3.12787	2.77388	0.0228928	0.132468	-3.91514	Up
RP11-672A2.4	0.632386	4.73526	2.31855	0.0473346	0.203193	-4.63616	Up
CTB-176F20.3	0.631706	2.75175	4.66955	0.00137935	0.0238325	-1.01729	Up
RP11-472I20.3	0.631388	6.95989	2.42052	0.0402158	0.185431	-4.47624	Up
AC005786.5	0.629101	7.02899	3.20752	0.0115859	0.0870296	-3.22406	Up
RP11-388C12.5	0.628963	13.5963	2.8616	0.0199223	0.121863	-3.7751	Up
RP11-431M7.2	0.628518	2.71643	3.74728	0.0051041	0.0528991	-2.37988	Up
RP11-561I11.3	0.627748	6.46481	3.70373	0.0054456	0.0546669	-2.44694	Up
RP3-340B19.3	0.627556	3.99444	3.20579	0.011617	0.0871833	-3.22681	Up
SAP30L-AS1	0.625358	2.91852	2.82861	0.02099	0.125846	-3.82777	Up
CTD-3094K11.1	0.625211	9.55978	2.49616	0.0356366	0.174448	-4.35687	Up
RP3-395M20.9	0.624218	4.27331	2.85261	0.0202076	0.123193	-3.78945	Up
CTD-2659N19.2	0.624151	4.54129	3.36595	0.00907498	0.0749271	-2.97367	Up
CTD-2265O21.3	0.62407	3.15617	2.74676	0.0239003	0.136098	-3.95842	Up
LINC01353	0.623807	4.4174	3.92965	0.00390259	0.0451787	-2.10148	Up
AP000936.4	0.623127	2.84022	2.93236	0.0178163	0.113379	-3.66212	Up
RP1-286D6.5	0.622564	7.19921	3.66298	0.00578716	0.0566839	-2.50987	Up
RP11-156E8.1	0.622524	11.4623	2.82582	0.021083	0.126197	-3.83223	Up
RP11-1055B8.3	0.61946	4.00085	6.07848	0.00023642	0.00902709	0.825973	Up
RP11-234K24.3	0.619335	5.96807	3.57268	0.00662752	0.0619166	-2.64997	Up
RP11-40E19.1	0.617982	3.36592	2.38228	0.0427511	0.192555	-4.53636	Up
TBC1D3P1-DHX40P1	0.617424	3.07344	3.48161	0.00760665	0.0671335	-2.79208	Up
RP11-136C24.4	0.61729	5.95963	2.97967	0.0165377	0.108674	-3.58663	Up
LINC00240	0.616426	6.79402	3.76883	0.00494355	0.051677	-2.34677	Up
RP11-432J22.2	0.615473	3.04592	3.86102	0.00431504	0.0477396	-2.20578	Up
RP1-58B11.2	0.614509	7.15874	5.57779	0.000428848	0.0126469	0.204316	Up
RP11-460H9.1	0.612908	7.92759	3.1068	0.0135511	0.0950149	-3.38405	Up
RP11-148O21.2	0.612088	4.74847	2.86502	0.0198149	0.121754	-3.76964	Up
RP11-235G24.3	0.611746	4.02588	2.59543	0.0304127	0.158587	-4.19945	Up
RP5-864K19.4	0.611419	3.92619	2.45118	0.0382928	0.180391	-4.42792	Up
LINC02208	0.610178	3.10202	3.17971	0.0120969	0.0893072	-3.26819	Up
CTD-2366F13.1	0.608941	2.78825	5.31232	0.00059616	0.0154831	-0.140065	Up
RP11-849F2.4	0.608605	11.2172	4.11638	0.00297922	0.0388261	-1.82073	Up
RP11-692C24.1	0.60822	2.92384	2.56615	0.0318675	0.163422	-4.24595	Up
RP11-17A1.3	0.607953	2.78013	2.83078	0.020918	0.125846	-3.82431	Up
RP11-101E5.6	0.607784	3.78758	2.58037	0.0311522	0.160891	-4.22337	Up
RP5-919F19.5	0.607694	2.70602	2.82223	0.0212032	0.126539	-3.83795	Up
C10orf71-AS1	0.607303	4.35108	2.46497	0.037458	0.178361	-4.40616	Up
CTC-203F4.2	0.606882	8.8685	2.51171	0.0347623	0.172515	-4.33226	Up
RP11-141F7.1	0.606698	3.15195	5.74538	0.000350059	0.0110737	0.416397	Up
AC007040.8	0.606656	8.16941	2.95268	0.017255	0.111182	-3.62968	Up
RP11-993B23.3	0.605332	4.65022	2.63525	0.0285415	0.151803	-4.13613	Up
RP11-54O7.18	0.604066	3.19336	3.03773	0.0150971	0.102168	-3.49405	Up
RP11-109M19.1	0.60105	2.7027	2.48061	0.0365331	0.176299	-4.38145	Up
RP11-19D2.1	0.599964	8.44568	3.16283	0.0124185	0.0907898	-3.295	Up
FAM66C	0.599464	4.10473	3.71346	0.00536721	0.0542806	-2.43193	Up
RP11-100K18.1	0.598887	8.79281	5.36792	0.000555973	0.0148311	-0.0670855	Up
LINC00571	0.59884	3.89073	2.32126	0.0471299	0.203032	-4.63192	Up
RP11-300M6.1	0.597396	2.78671	2.61558	0.0294508	0.155539	-4.16742	Up
AC017104.2	0.597047	2.95252	2.61549	0.0294551	0.155539	-4.16757	Up
AP000251.3	0.596856	10.546	8.17483	2.6894e-05	0.00261304	3.07148	Up
RP11-234B24.4	0.594031	5.00358	4.07674	0.00315364	0.0402321	-1.87995	Up
LINC01338	0.593576	5.14596	2.7694	0.0230563	0.132891	-3.9223	Up
AC007743.1	0.593257	11.5094	4.79496	0.00116563	0.0219073	-0.841305	Up
LINC02474	0.591246	3.47441	3.86224	0.0043073	0.0477396	-2.20392	Up
RP5-1085F17.4	0.590822	2.69758	2.50156	0.0353306	0.174066	-4.34833	Up
SMIM15-AS1	0.589875	11.0389	4.09093	0.00308998	0.0397461	-1.85873	Up
RP5-1031J8.1	0.588739	4.7145	3.12455	0.0131811	0.0940276	-3.35583	Up
DAOA-AS1	0.588103	4.81111	3.77163	0.00492307	0.051677	-2.34247	Up
LINC02749	0.587623	2.72752	2.77855	0.0227237	0.131953	-3.90769	Up
LINC01331	0.587522	3.53803	7.26402	6.526e-05	0.00427807	2.16179	Up
TP73-AS2	0.58713	7.17472	4.6898	0.00134215	0.023608	-0.988713	Up
DAP-DT	0.58512	11.1669	6.95381	8.99857e-05	0.00520864	1.82977	Up
LINC02456	-0.585625	2.69499	-2.46373	0.0375322	0.178526	-4.40812	Down
RP11-317B7.3	-0.586625	2.69549	-3.45531	0.00791698	0.068867	-2.83327	Down
RP11-964E11.2	-0.586716	12.4127	-2.66278	0.0273162	0.147789	-4.09229	Down
RP11-342M3.5	-0.586822	7.29539	-3.45633	0.00790471	0.0688152	-2.83167	Down
RP11-43N16.7	-0.587554	9.3675	-4.98314	0.000909317	0.0191027	-0.581628	Down
RP11-211G3.3	-0.587673	2.90465	-3.09284	0.0138497	0.09672	-3.40627	Down
RP11-289H16.1	-0.58852	4.4403	-2.39738	0.0417313	0.189706	-4.51264	Down
RP11-413N10.3	-0.58932	4.50727	-6.88575	9.6694e-05	0.00531426	1.75532	Down
RP5-1022P6.5	-0.590071	7.28739	-3.77948	0.00486623	0.051412	-2.33044	Down
CTD-3137H5.1	-0.590105	9.60695	-3.0827	0.014071	0.0977157	-3.42241	Down
AP001468.58	-0.591044	8.06532	-3.9811	0.00362101	0.0436443	-2.02367	Down
RP11-552F3.10	-0.591116	8.5663	-3.63976	0.00599185	0.057907	-2.54581	Down
RP11-814P5.1	-0.591688	5.2071	-2.96535	0.0169143	0.110085	-3.60947	Down
AC096574.5	-0.592795	5.73001	-3.05004	0.0148086	0.100722	-3.47442	Down
RP11-89N17.3	-0.592965	7.07385	-3.3589	0.00917349	0.0752835	-2.98476	Down
AF186192.6	-0.593028	2.71507	-2.93784	0.0176631	0.112675	-3.65337	Down
LINC02316	-0.593899	6.01773	-4.13114	0.00291697	0.0387576	-1.79875	Down
RP1-35C21.2	-0.595312	5.86225	-3.33088	0.00957683	0.0770821	-3.02894	Down
AC004540.5	-0.595733	2.70004	-2.34648	0.0452682	0.198327	-4.59248	Down
RP11-855O10.3	-0.596227	5.69097	-4.60391	0.00150778	0.0251186	-1.11032	Down
AC002539.1	-0.59629	5.46844	-3.05795	0.0146264	0.0999545	-3.46183	Down
RP11-290F24.3	-0.596333	6.7539	-8.68856	1.68762e-05	0.0019747	3.54507	Down
LINC01262	-0.596746	4.55322	-2.39513	0.0418817	0.190071	-4.51618	Down
RP11-44N21.4	-0.597804	6.87993	-6.37093	0.000169468	0.00743609	1.17275	Down
RP11-434D9.1	-0.598125	3.29353	-6.91653	9.35948e-05	0.00530041	1.78906	Down
AC004637.1	-0.598365	6.3807	-4.83727	0.00110183	0.0212591	-0.782454	Down
RP13-143G15.4	-0.598663	2.84216	-3.77465	0.00490114	0.0515805	-2.33785	Down
RP11-1136G4.3	-0.599497	3.75497	-3.11408	0.0133981	0.0946739	-3.37247	Down
GACAT1	-0.599732	4.44928	-3.4013	0.00859686	0.0726892	-2.91804	Down
LINC00442	-0.600367	8.20101	-6.06269	0.000240781	0.00903715	0.806916	Down
RP11-286O1.1	-0.601167	3.24695	-2.45786	0.037886	0.179172	-4.41738	Down
RP11-419I17.1	-0.601352	7.78626	-5.52281	0.00045876	0.0129668	0.133844	Down
LINC00623	-0.601797	4.48164	-5.7034	0.00036819	0.011415	0.363653	Down
RP11-36B6.1	-0.602034	2.70319	-2.28873	0.0496432	0.209956	-4.68265	Down
RP11-651L5.2	-0.60346	4.05721	-3.30915	0.0099023	0.078464	-3.06323	Down
RP11-464F9.22	-0.604102	2.70423	-3.62719	0.00610589	0.0584383	-2.5653	Down
RP11-325F22.2	-0.604612	3.06385	-4.1075	0.00301737	0.0391826	-1.83398	Down
RP11-271K21.14	-0.605017	8.2919	-3.81683	0.00460494	0.0494679	-2.27323	Down
AP001469.7	-0.605275	12.3727	-2.52588	0.0339843	0.170519	-4.30982	Down
PLCB2-AS1	-0.605864	10.5502	-3.59554	0.00640324	0.0605388	-2.61443	Down
RP11-18J9.3	-0.60635	8.03866	-11.358	2.05917e-06	0.000640225	5.62849	Down
AC091133.1	-0.606498	9.42505	-2.6805	0.0265563	0.146248	-4.06407	Down
XXbac-BPGBPG55C20.4	-0.606754	3.67215	-3.73684	0.00518381	0.0532607	-2.39593	Down
RP11-32B5.8	-0.608491	6.1684	-2.78682	0.0224274	0.131001	-3.89448	Down
ZNF528-AS1	-0.609081	4.22753	-3.93975	0.00384552	0.0449967	-2.08618	Down
COL18A1-AS2	-0.609455	8.30866	-2.82189	0.0212148	0.126539	-3.83851	Down
CTD-2525P14.6	-0.610084	8.54369	-7.17181	7.17212e-05	0.004591	2.06434	Down
LLNLR-271E8.1	-0.610617	4.60922	-3.21083	0.0115265	0.086864	-3.21881	Down
LINC00960	-0.61223	3.47676	-2.62229	0.0291371	0.154211	-4.15674	Down
RP11-628A4.1	-0.612914	2.70863	-2.49249	0.035846	0.174896	-4.36266	Down
RP11-13K12.2	-0.613165	2.92732	-3.93651	0.0038637	0.045105	-2.09108	Down
IL12A-AS1	-0.614364	4.51559	-3.24659	0.0109057	0.0834573	-3.16216	Down
AC010907.2	-0.615847	13.3435	-3.05484	0.0146978	0.100151	-3.46678	Down
LINC02614	-0.616549	6.32432	-3.45142	0.00796403	0.069199	-2.83937	Down
STEAP3-AS1	-0.616927	5.82642	-2.40777	0.041044	0.187822	-4.4963	Down
SHANK2-AS2	-0.617073	9.94286	-3.71511	0.00535405	0.0542484	-2.42939	Down
LINC00664	-0.617137	7.27442	-2.80382	0.0218308	0.128761	-3.86734	Down
LINC00266-1	-0.618021	2.93494	-3.14859	0.0126967	0.0919876	-3.31762	Down
MIR3659HG	-0.618351	4.18109	-4.0225	0.00341022	0.0421804	-1.96132	Down
RP11-423H2.5	-0.618378	2.71136	-2.57809	0.0312658	0.161289	-4.22699	Down
LINC01019	-0.619333	3.76085	-3.74437	0.00512614	0.052947	-2.38435	Down
RP11-297K8.2	-0.621459	5.24886	-2.56671	0.031839	0.16337	-4.24506	Down
AC073071.1	-0.621906	8.60054	-4.09389	0.0030769	0.0396428	-1.85432	Down
LINC01436	-0.623478	9.1911	-6.46906	0.000151912	0.00694824	1.28649	Down
LINC01943	-0.623561	4.77988	-3.14217	0.0128242	0.0926031	-3.32781	Down
RP11-643E20.1	-0.626541	2.71544	-2.35636	0.0445592	0.196491	-4.57701	Down
RP3-462C17.1	-0.627018	7.82864	-4.6996	0.00132453	0.0234367	-0.974908	Down
RP11-725P16.2	-0.62786	4.15117	-3.29338	0.0101458	0.0797159	-3.08815	Down
RP11-732A21.2	-0.629078	4.28633	-2.4283	0.0397191	0.184003	-4.46399	Down
LINC01494	-0.629526	9.01101	-4.24572	0.00247839	0.0350713	-1.62901	Down
THRA1/BTR	-0.631309	4.93417	-2.36013	0.0442913	0.195832	-4.5711	Down
AC003958.2	-0.631861	6.98105	-2.40923	0.0409485	0.187464	-4.49401	Down
RP11-484O2.1	-0.631934	3.01266	-3.15697	0.0125321	0.0912814	-3.30429	Down
CTD-3162L10.4	-0.632004	2.71818	-2.5117	0.034763	0.172515	-4.33228	Down
AC010145.4	-0.632409	5.48975	-2.51239	0.0347245	0.172515	-4.33118	Down
CTD-2525I3.6	-0.633508	2.71893	-6.17194	0.000212309	0.00852385	0.938082	Down
LINC02575	-0.633648	5.19336	-2.79821	0.0220262	0.129491	-3.87631	Down
LINC01120	-0.633888	4.09735	-2.37294	0.0433943	0.193638	-4.55103	Down
RP11-255P5.2	-0.633971	3.05879	-2.60822	0.0297984	0.15665	-4.17912	Down
RP11-84C10.4	-0.63526	5.02711	-9.13604	1.14503e-05	0.00175496	3.93642	Down
AC140481.8	-0.635336	5.76905	-4.96476	0.00093142	0.0193061	-0.606746	Down
AC068134.8	-0.636814	4.68354	-4.70063	0.0013227	0.0234367	-0.973461	Down
RP11-19J5.2	-0.63683	4.2925	-2.71665	0.0250719	0.140781	-4.00645	Down
RP3-475N16.1	-0.636924	6.34326	-2.76749	0.0231262	0.133125	-3.92534	Down
AC008154.5	-0.63715	8.53328	-6.09	0.000233293	0.00902266	0.839853	Down
RP11-356K23.1	-0.637212	5.6176	-6.40692	0.000162784	0.00725989	1.21461	Down
RP11-379F4.8	-0.637369	2.89924	-2.47864	0.0366487	0.176538	-4.38457	Down
LINC01657	-0.637794	9.50482	-3.82908	0.00452254	0.0490182	-2.2545	Down
PDE2A-AS1	-0.640651	9.01455	-3.96996	0.00368009	0.0438629	-2.04049	Down
RP1-59D14.5	-0.640994	2.72267	-3.72724	0.00525828	0.0537677	-2.4107	Down
CASC23	-0.641507	2.72293	-5.28056	0.000620531	0.0157038	-0.181967	Down
RP11-651C2.1	-0.641723	3.04461	-2.5103	0.0348405	0.17261	-4.33449	Down
RP11-449L23.2	-0.642538	5.06558	-4.09874	0.00305552	0.0396035	-1.84706	Down
RP11-897M7.1	-0.64431	11.2604	-4.11993	0.00296412	0.0388213	-1.81545	Down
AP000233.4	-0.644385	10.9296	-4.12649	0.00293643	0.0387794	-1.80567	Down
CH17-174L20.1	-0.645304	7.69087	-3.89612	0.00409856	0.0464096	-2.15236	Down
XX-FW83128A1.2	-0.645952	2.76264	-3.13509	0.0129664	0.0932516	-3.33907	Down
POTEF-AS1	-0.64608	5.85852	-3.56248	0.00673022	0.0626504	-2.66585	Down
AC007395.3	-0.646255	2.76906	-5.55094	0.00044318	0.0128605	0.169958	Down
RP11-215D10.2	-0.646549	9.36591	-5.11088	0.000770496	0.0173234	-0.408361	Down
CTC-336P14.1	-0.647131	2.72574	-2.43653	0.0391999	0.182687	-4.45102	Down
RP11-50B3.2	-0.64726	9.88923	-4.78334	0.00118384	0.0220042	-0.857512	Down
LINC01550	-0.647372	3.42093	-3.97718	0.0036417	0.0436443	-2.0296	Down
CTD-2288F12.1	-0.647955	6.62979	-5.95513	0.000272944	0.00964344	0.676147	Down
RP11-311F12.1	-0.648859	7.94486	-3.46266	0.00782899	0.0685399	-2.82176	Down
LINC01123	-0.648915	5.83586	-3.74441	0.00512584	0.052947	-2.38428	Down
CTD-3080P12.3	-0.649041	2.72669	-6.63132	0.000127102	0.00628691	1.47175	Down
FLJ16779	-0.649256	6.26002	-3.54963	0.00686199	0.0631211	-2.68586	Down
RP6-91H8.3	-0.650412	10.5406	-2.4892	0.0360352	0.175069	-4.36787	Down
KB-1639H6.2	-0.65093	2.72764	-5.41651	0.000523253	0.0141386	-0.00366482	Down
RP11-325K2.1	-0.653201	2.95219	-2.70199	0.0256633	0.142995	-4.02982	Down
RP11-156P1.3	-0.655339	5.32744	-4.67875	0.00136231	0.0237956	-1.0043	Down
AC008781.7	-0.65585	2.7301	-4.49967	0.00173902	0.0277072	-1.25936	Down
RP11-625H11.2	-0.658187	2.73127	-4.61041	0.00149451	0.025059	-1.10109	Down
LINC01554	-0.658551	5.37911	-5.4589	0.000496421	0.013573	0.0513707	Down
NQO2-AS1	-0.658575	7.41247	-4.59895	0.00151799	0.0252195	-1.11737	Down
FAM182A	-0.658773	4.41187	-2.82792	0.0210129	0.125846	-3.82887	Down
CTC-431G16.2	-0.659869	2.86023	-4.83408	0.00110651	0.0213116	-0.786887	Down
AC006296.1	-0.660591	2.73247	-2.78074	0.0226447	0.13164	-3.90419	Down
CTC-510F12.2	-0.660592	4.60471	-3.52956	0.00707338	0.0642509	-2.71716	Down
PPP4R1-AS1	-0.660632	2.73249	-2.77236	0.0229479	0.132477	-3.91756	Down
IRAIN	-0.661224	10.6051	-5.34276	0.000573778	0.0150092	-0.100048	Down
SPATA13-AS1	-0.661804	6.79468	-3.34883	0.00931645	0.0759865	-3.00064	Down
DGUOK-AS1	-0.661901	3.5191	-6.05696	0.000242388	0.00903715	0.799981	Down
RP11-297I23.1	-0.662342	4.1075	-2.92331	0.0180724	0.114207	-3.67657	Down
LINC02833	-0.662705	6.70564	-4.78848	0.00117574	0.0219459	-0.85034	Down
NAV2-AS6	-0.662972	7.86097	-4.12965	0.00292317	0.0387794	-1.80096	Down
LINC02723	-0.663314	5.00331	-4.30341	0.00228485	0.0333082	-1.54424	Down
RP11-464D20.6	-0.664465	2.75673	-3.6916	0.00554493	0.0552058	-2.46564	Down
STRA6LP	-0.665398	2.73487	-3.59412	0.00641687	0.0606149	-2.61662	Down
LINC02753	-0.666038	2.9532	-4.71272	0.00130134	0.0232151	-0.956445	Down
AC109309.4	-0.666147	9.48721	-6.51091	0.00014504	0.00674498	1.33461	Down
DCUN1D2-AS	-0.666732	8.42389	-5.17567	0.000709031	0.0167206	-0.321406	Down
CTA-228A9.3	-0.668023	2.73619	-2.29102	0.049462	0.209328	-4.67908	Down
RP11-14N9.2	-0.669242	4.53354	-3.72606	0.00526753	0.0537677	-2.41252	Down
AC017048.2	-0.669549	2.73695	-2.50901	0.0349122	0.17261	-4.33652	Down
FAM182B	-0.671018	5.0443	-5.77686	0.0003371	0.010821	0.455792	Down
RP11-400F1.2	-0.671509	3.98634	-3.35173	0.00927504	0.0758879	-2.99607	Down
RP11-12A16.3	-0.671621	2.8192	-2.57284	0.0315291	0.162222	-4.23534	Down
RP3-495K2.1	-0.671796	2.73807	-2.43821	0.0390945	0.182375	-4.44837	Down
LMX1A-AS2	-0.672652	8.54563	-5.87833	0.000298781	0.0100739	0.581767	Down
IGF2BP2-AS1	-0.673078	2.73871	-2.96689	0.0168736	0.109986	-3.60702	Down
LINC01767	-0.673697	6.65334	-2.71813	0.0250131	0.140597	-4.00409	Down
RP11-217E22.5	-0.673852	2.7391	-2.45579	0.0380113	0.179609	-4.42064	Down
CTB-60B18.12	-0.676237	8.89297	-4.06481	0.00320826	0.0406841	-1.89782	Down
AC098820.4	-0.678635	7.21048	-3.35354	0.00924926	0.0757683	-2.99321	Down
CTD-3012A18.1	-0.679369	3.67123	-3.86583	0.00428462	0.0476254	-2.19844	Down
RP11-284F21.10	-0.683822	8.09525	-2.63864	0.0283878	0.15143	-4.13074	Down
RP11-528B10.5	-0.68558	2.74496	-2.99025	0.0162649	0.107334	-3.56974	Down
ERBIN-DT	-0.685753	2.97	-3.48244	0.00759709	0.0671035	-2.79078	Down
LINC02496	-0.686505	7.5292	-4.06265	0.00321823	0.0407219	-1.90105	Down
RP11-304F15.3	-0.686938	7.1596	-6.89299	9.59548e-05	0.00530041	1.76327	Down
RP11-244N9.6	-0.687287	7.25223	-3.44542	0.0080372	0.0696899	-2.84878	Down
AC137932.5	-0.688384	3.38552	-3.17869	0.012116	0.0893874	-3.2698	Down
RP11-717D12.1	-0.690333	5.10844	-3.7267	0.00526252	0.0537677	-2.41154	Down
RP11-377D9.3	-0.691126	2.87981	-4.18404	0.00270492	0.0372595	-1.72015	Down
RP11-111J6.4	-0.691148	3.02915	-3.26738	0.0105609	0.0813598	-3.12925	Down
RP11-850F7.7	-0.691934	4.01619	-2.96235	0.0169945	0.110408	-3.61426	Down
RP11-95I16.2	-0.693862	2.7491	-2.77676	0.0227882	0.132203	-3.91054	Down
RP11-63A11.2	-0.694019	3.27464	-2.37832	0.0430225	0.192981	-4.54258	Down
LINC02236	-0.694703	3.7892	-5.6828	0.00037746	0.0116014	0.337681	Down
RP1-187B23.1	-0.694932	11.2405	-5.00848	0.000879748	0.0186646	-0.547052	Down
RP11-69C17.2	-0.695877	2.84798	-3.6594	0.00581821	0.0568857	-2.51541	Down
AL078471.5	-0.696291	8.54545	-7.11805	7.58118e-05	0.00476869	2.00704	Down
FAM53B-AS1	-0.698606	2.75148	-6.31804	0.000179844	0.00779706	1.11091	Down
SLC7A14-AS1	-0.698859	10.4835	-2.67407	0.0268295	0.147082	-4.07431	Down
AC073094.4	-0.703491	11.5086	-4.36838	0.00208611	0.0317873	-1.44932	Down
RP3-434P1.6	-0.704315	8.05144	-3.65535	0.00585358	0.0571288	-2.52167	Down
RP11-1105O14.1	-0.704767	5.6215	-7.11834	7.57895e-05	0.00476869	2.00734	Down
LL22NC03-N14H11.1	-0.705137	2.96245	-2.36499	0.0439486	0.195218	-4.56348	Down
CTC-296K1.3	-0.707973	6.79715	-7.95198	3.31615e-05	0.00286399	2.85747	Down
LINC01751	-0.708064	5.79556	-2.28428	0.0499972	0.210459	-4.68957	Down
RP11-64B16.3	-0.709057	5.67236	-6.41006	0.000162214	0.00725989	1.21826	Down
RP11-701H16.4	-0.70942	8.327	-2.31943	0.0472678	0.203193	-4.63478	Down
RP11-379B18.6	-0.709647	3.99045	-3.51098	0.00727516	0.0656453	-2.74616	Down
RP11-180M15.4	-0.710256	7.54834	-3.89978	0.0040767	0.0463783	-2.14681	Down
AC010907.5	-0.711067	9.59788	-3.69259	0.00553681	0.0551754	-2.46413	Down
bP-21264C1.2	-0.711715	5.31174	-2.5835	0.0309974	0.16032	-4.21841	Down
RP11-666A8.9	-0.716107	9.48476	-3.37347	0.00897089	0.0742366	-2.96182	Down
RP11-64K12.8	-0.716895	10.3201	-8.79886	1.53143e-05	0.00191573	3.64332	Down
RP11-14K3.7	-0.717724	2.76104	-2.39509	0.0418848	0.190071	-4.51625	Down
LINC02021	-0.718354	7.90288	-4.86317	0.00106465	0.0208373	-0.746559	Down
RP11-895K13.2	-0.723033	6.48385	-3.64526	0.00594267	0.0576029	-2.53729	Down
CTC-386L14.1	-0.723345	6.79972	-3.76912	0.00494144	0.051677	-2.34633	Down
WASHC5-AS1	-0.723529	2.76394	-2.85144	0.020245	0.123283	-3.79132	Down
RP11-394O2.3	-0.723623	4.39688	-4.67982	0.00136033	0.0237956	-1.00278	Down
PRC1-AS1	-0.724621	2.76448	-4.30572	0.00227743	0.0332658	-1.54085	Down
RP3-383B8.1	-0.724891	6.48204	-3.16616	0.0123543	0.0905189	-3.2897	Down
LINC02631	-0.725182	2.76476	-5.68059	0.000378469	0.0116014	0.334891	Down
AP003068.12	-0.725207	7.71472	-4.15812	0.00280667	0.037933	-1.75861	Down
CTD-2184C24.2	-0.725582	5.28543	-4.45018	0.00186196	0.0291364	-1.33068	Down
LINC02129	-0.726323	2.76534	-2.46994	0.0371616	0.177833	-4.39831	Down
RP11-182J1.5	-0.726478	3.08568	-2.96424	0.0169438	0.110211	-3.61124	Down
RP11-296E23.1	-0.726954	8.43217	-5.73116	0.000356086	0.0111669	0.39857	Down
AC009262.2	-0.727162	3.44699	-4.49315	0.00175471	0.0277596	-1.26874	Down
RP11-491F9.1	-0.728478	5.04428	-4.31232	0.00225644	0.0330479	-1.53119	Down
RP11-525G13.2	-0.729809	4.41128	-3.51488	0.00723233	0.065313	-2.74007	Down
LINC02647	-0.730643	4.97726	-4.93715	0.000965754	0.0197544	-0.644604	Down
CTD-2517M22.9	-0.730968	11.2927	-8.12723	2.81139e-05	0.00270498	3.02621	Down
AC008079.10	-0.73104	3.66105	-3.74726	0.00510421	0.0528991	-2.37991	Down
RP11-345N11.2	-0.731581	5.76834	-4.59705	0.00152194	0.0252466	-1.12009	Down
CTD-2562J17.4	-0.731616	4.11688	-2.38193	0.0427749	0.192555	-4.53691	Down
LINC02028	-0.734499	4.9249	-4.24201	0.00249143	0.03521	-1.63448	Down
AC139887.4	-0.73642	9.81344	-4.8565	0.00107411	0.0209846	-0.755806	Down
LINC01040	-0.736678	6.11502	-4.12387	0.00294745	0.0387837	-1.80957	Down
RP11-33B1.4	-0.738833	5.34549	-3.46757	0.0077707	0.0683043	-2.81406	Down
RP1-265C24.8	-0.73929	2.77182	-2.34839	0.0451303	0.197947	-4.58949	Down
AC007795.1	-0.73972	2.79877	-4.83769	0.00110122	0.0212591	-0.781872	Down
VAC14-AS1	-0.740057	2.97595	-2.28793	0.0497065	0.209983	-4.68389	Down
RP11-219A15.4	-0.740398	6.663	-2.68468	0.0263803	0.145869	-4.05741	Down
RP11-285E18.2	-0.740757	5.71395	-4.02268	0.00340931	0.0421804	-1.96104	Down
LINC01138	-0.743024	5.11443	-9.53223	8.22839e-06	0.00151765	4.26752	Down
RP11-517C16.4	-0.743576	2.77396	-3.81371	0.00462618	0.04962	-2.278	Down
RP11-843B15.2	-0.744692	2.77452	-2.43233	0.0394642	0.183447	-4.45765	Down
RP11-273B20.1	-0.746967	10.9622	-5.8658	0.000303246	0.0101225	0.566287	Down
RP11-40E6.1	-0.747766	8.74039	-5.1727	0.000711726	0.0167206	-0.325374	Down
RP11-114F10.2	-0.748362	3.42411	-3.07535	0.0142336	0.0980654	-3.43411	Down
RP11-486O13.4	-0.749001	4.97476	-3.27586	0.0104237	0.0807746	-3.11585	Down
RP11-104J23.2	-0.749732	4.91855	-3.21289	0.0114899	0.0866479	-3.21556	Down
CTD-2378E12.1	-0.751322	10.0253	-5.12997	0.000751799	0.0170795	-0.382666	Down
CACNA1C-IT3	-0.753853	3.18962	-2.73921	0.0241888	0.137238	-3.97047	Down
RP11-489E7.1	-0.754043	7.48219	-4.03742	0.0033375	0.0415545	-1.9389	Down
TPM1-AS	-0.754662	9.11827	-3.84167	0.00443953	0.0485547	-2.23529	Down
LINC01864	-0.755054	7.06459	-4.71686	0.00129411	0.023124	-0.950621	Down
RP11-33O4.3	-0.755382	8.91251	-3.60816	0.00628285	0.0597118	-2.59482	Down
SMIM2-AS1	-0.756415	3.02534	-2.65475	0.0276679	0.149125	-4.10508	Down
RP11-651P23.5	-0.756874	2.78061	-2.35137	0.044916	0.197565	-4.58483	Down
LINC01016	-0.757959	6.59401	-4.15919	0.00280242	0.037933	-1.75703	Down
LINC00265	-0.758204	4.66061	-3.70071	0.00547015	0.054767	-2.45159	Down
RP11-831A10.3	-0.758983	7.58256	-6.94266	9.10494e-05	0.00524233	1.8176	Down
RP13-297E16.4	-0.758999	6.31744	-2.95263	0.0172566	0.111182	-3.62978	Down
LINC00884	-0.759775	5.54397	-6.51231	0.000144816	0.00674498	1.33622	Down
GS1-279B7.2	-0.760924	3.02688	-2.69854	0.0258046	0.143561	-4.03532	Down
RP11-720L2.4	-0.764191	3.72809	-4.34463	0.00215652	0.0321977	-1.48395	Down
MKLN1-AS	-0.766622	2.86916	-5.799	0.000328302	0.0107141	0.483407	Down
DNAAF3-AS1	-0.76681	5.40818	-5.53558	0.000451619	0.0129107	0.150243	Down
CH17-264B6.1	-0.767375	9.29323	-2.35289	0.0448067	0.197371	-4.58244	Down
RP11-313I2.11	-0.767482	2.78591	-3.31369	0.00983341	0.0784545	-3.05607	Down
RP11-65J21.4	-0.768806	3.40223	-3.57884	0.00656626	0.0615983	-2.64039	Down
RP11-302F12.10	-0.769766	7.56697	-5.16381	0.00071987	0.0168103	-0.337274	Down
RP4-797C5.2	-0.771457	5.75509	-2.65387	0.027707	0.149195	-4.10649	Down
DSEL-AS1	-0.772534	3.01692	-6.22331	0.000200217	0.00831588	0.999172	Down
FOXD2-AS1	-0.773333	5.56632	-2.2993	0.0488127	0.207888	-4.66619	Down
NR2F2-AS1	-0.775213	3.16325	-2.34307	0.0455154	0.198787	-4.59781	Down
RP11-256B12.1	-0.777038	2.79069	-7.99402	3.18651e-05	0.00286399	2.89825	Down
RP11-175P13.2	-0.777741	8.68785	-2.59198	0.0305805	0.158964	-4.20493	Down
RP11-95M15.3	-0.778493	4.8126	-3.47745	0.00765493	0.0674501	-2.7986	Down
RP11-546O6.4	-0.779518	2.79193	-2.28654	0.0498175	0.210021	-4.68606	Down
LINC02369	-0.781128	7.02308	-7.76765	3.95745e-05	0.00320106	2.67636	Down
RP11-467K18.2	-0.781609	5.61923	-3.20812	0.0115752	0.0870296	-3.22312	Down
RP11-63E9.1	-0.782839	2.79359	-2.49871	0.0354915	0.174286	-4.35282	Down
CAMTA2-AS1	-0.783853	6.65822	-3.29143	0.0101763	0.0798404	-3.09123	Down
GS1-57L11.1	-0.784278	2.95307	-4.8211	0.00112575	0.0215796	-0.804911	Down
LINC00210	-0.785682	4.72075	-2.52685	0.0339313	0.170392	-4.30827	Down
RP11-561N12.10	-0.786084	5.044	-5.92075	0.000284196	0.00981785	0.633997	Down
RP11-468E2.13	-0.786529	7.18075	-10.0439	5.46133e-06	0.0011653	4.67504	Down
XX-C2158C12.2	-0.787068	3.79055	-4.15739	0.0028096	0.037933	-1.7597	Down
LINC02564	-0.787608	6.18166	-3.27571	0.010426	0.0807746	-3.11607	Down
RP11-303E16.5	-0.787769	4.32564	-2.94545	0.0174528	0.111851	-3.64123	Down
RP11-285A18.2	-0.787784	4.18952	-2.62933	0.0288119	0.152927	-4.14554	Down
EGFLAM-AS1	-0.788601	6.37413	-3.23874	0.0110389	0.0842397	-3.17459	Down
XXbac-B476C20.9	-0.788705	9.32109	-6.75963	0.000110627	0.00570542	1.6158	Down
RP11-875O11.2	-0.792818	2.79858	-2.32769	0.0466482	0.201839	-4.62187	Down
RP11-23P13.4	-0.793391	7.74222	-3.69487	0.00551798	0.0550381	-2.4606	Down
LINC01810	-0.79378	2.79906	-4.56527	0.00158939	0.0258918	-1.16539	Down
RP11-678G14.4	-0.7942	6.25247	-7.79309	3.86131e-05	0.00320106	2.70158	Down
KIAA2012-AS1	-0.79561	7.17687	-2.91362	0.0183506	0.115295	-3.69203	Down
RP5-906C1.1	-0.796432	2.80039	-3.29618	0.0101021	0.0795713	-3.08372	Down
CTD-2008P7.3	-0.79754	6.59128	-4.73108	0.00126963	0.0228744	-0.930655	Down
HSD17B3-AS1	-0.797975	3.09439	-3.68889	0.00556747	0.0552281	-2.46984	Down
RP11-311H10.4	-0.799752	6.69066	-3.34639	0.00935131	0.0759865	-3.00448	Down
AGBL5-AS1	-0.799878	5.44566	-3.91098	0.00401044	0.0458155	-2.12979	Down
RP11-268G13.1	-0.802657	2.8035	-2.50984	0.0348663	0.17261	-4.33522	Down
RP11-15G16.1	-0.802682	8.02559	-4.58979	0.00153706	0.0254198	-1.13041	Down
AC009095.4	-0.803173	2.80376	-2.34943	0.0450557	0.19785	-4.58787	Down
AC005780.1	-0.804161	7.42737	-3.61223	0.00624451	0.0593993	-2.5885	Down
LINC01354	-0.80422	2.80428	-2.35727	0.0444945	0.196346	-4.57559	Down
LINC01543	-0.804222	2.80428	-2.51448	0.0346084	0.172282	-4.32786	Down
KDSR-DT	-0.805766	3.83835	-2.4807	0.0365282	0.176299	-4.38131	Down
LRRC52-AS1	-0.809129	4.07526	-4.36837	0.00208615	0.0317873	-1.44934	Down
LINC02031	-0.809295	2.80682	-3.18148	0.0120637	0.0893072	-3.26538	Down
LINC01248	-0.813088	3.87526	-3.8034	0.00469713	0.0501119	-2.29378	Down
PCAT14	-0.813623	2.80899	-5.24447	0.000649548	0.015989	-0.229763	Down
CTD-2139B15.2	-0.816819	7.72254	-4.91809	0.000990238	0.0199991	-0.670787	Down
RP11-727M21.1	-0.817604	2.81098	-4.03442	0.003352	0.0416873	-1.94341	Down
RP13-726E6.1	-0.818228	7.58628	-3.78857	0.00480119	0.0508235	-2.31649	Down
RP11-586K12.10	-0.819019	10.2066	-6.05362	0.000243327	0.00903715	0.795949	Down
ZFP3-DT	-0.819543	5.70795	-4.86487	0.00106226	0.020828	-0.744209	Down
AC140912.1	-0.82057	2.81246	-2.48972	0.0360051	0.175069	-4.36704	Down
LINC02100	-0.82202	2.81318	-3.39165	0.00872478	0.0731457	-2.93323	Down
CTA-398F10.1	-0.82251	3.24154	-2.54023	0.0332141	0.167564	-4.28707	Down
RP11-299J5.2	-0.823545	4.75331	-3.86404	0.00429592	0.0477023	-2.20117	Down
RP11-689P11.3	-0.823547	6.50601	-3.4311	0.00821449	0.0706641	-2.87124	Down
CTD-2311B13.5	-0.823844	6.22799	-4.40844	0.00197292	0.0304636	-1.3911	Down
PACRG-AS3	-0.824909	4.04426	-3.67716	0.00566582	0.055898	-2.48796	Down
RP11-71N10.1	-0.827596	2.95125	-2.69887	0.0257913	0.14356	-4.0348	Down
LINC02543	-0.829414	9.54734	-3.7058	0.0054288	0.0545487	-2.44374	Down
CTC-436K13.6	-0.829713	3.19741	-2.49466	0.0357221	0.174639	-4.35924	Down
CTA-14H9.7	-0.833188	3.02432	-3.87392	0.00423411	0.0472306	-2.18613	Down
RP11-324F11.1	-0.833683	2.81902	-3.35965	0.00916298	0.0752835	-2.98358	Down
RP11-186F10.4	-0.836681	5.70743	-4.22832	0.00254017	0.0355297	-1.65467	Down
AC009506.1	-0.836989	4.86901	-4.27505	0.00237787	0.0341823	-1.58585	Down
LINC01719	-0.837646	3.36284	-2.55324	0.0325314	0.165506	-4.26645	Down
RP11-56L13.7	-0.839183	5.22007	-3.46998	0.00774236	0.0681654	-2.8103	Down
CTD-2085J24.3	-0.839404	2.82188	-3.10425	0.0136053	0.0953334	-3.38812	Down
ST3GAL6-AS1	-0.840633	2.82249	-4.32488	0.00221703	0.0326464	-1.51281	Down
RP1-256G22.2	-0.842868	5.46543	-4.80205	0.00115467	0.0218144	-0.831428	Down
RP11-573D15.9	-0.842951	10.1516	-10.2078	4.8074e-06	0.00111307	4.80107	Down
RP11-223C24.1	-0.843193	2.82377	-3.63728	0.00601414	0.0579216	-2.54965	Down
RP11-335M11.1	-0.843748	5.53804	-3.84641	0.00440867	0.0484108	-2.22805	Down
CTC-786C10.3	-0.844535	6.9598	-4.89161	0.00102539	0.0203619	-0.707268	Down
SLC8A1-AS1	-0.845309	5.41276	-3.36533	0.00908356	0.0749411	-2.97464	Down
CTD-2531D15.4	-0.845807	3.19004	-4.08129	0.0031331	0.0400471	-1.87315	Down
GRASLND	-0.847374	2.82586	-5.7185	0.000361553	0.0113058	0.382655	Down
CTC-425O23.2	-0.85013	9.06409	-6.19679	0.000206362	0.0084432	0.967682	Down
RP1-65P5.3	-0.850962	2.91155	-7.16584	7.21632e-05	0.00459228	2.05799	Down
RP5-951N9.1	-0.851724	2.82804	-3.77546	0.00489523	0.0515682	-2.3366	Down
AF131216.6	-0.851914	3.61014	-2.94885	0.0173594	0.111646	-3.6358	Down
RP3-495K2.2	-0.852476	2.82841	-2.49228	0.035858	0.174896	-4.36299	Down
CTD-2281E23.1	-0.853511	8.18577	-4.16609	0.00277497	0.0377466	-1.74678	Down
RP5-963E22.8	-0.854281	3.7259	-3.18452	0.0120068	0.0891257	-3.26055	Down
RP11-182N22.8	-0.854404	2.82938	-2.47061	0.0371217	0.17772	-4.39725	Down
MANCR	-0.855205	3.82113	-4.05603	0.00324908	0.0409693	-1.91097	Down
AC013733.4	-0.856136	2.83024	-3.55855	0.00677021	0.062894	-2.67196	Down
RP11-120K24.4	-0.856964	2.83066	-2.41845	0.0403495	0.185502	-4.4795	Down
DACT3-AS1	-0.858745	2.85704	-5.12539	0.000756242	0.0171446	-0.38883	Down
RP11-83B6.1	-0.858902	4.57908	-4.17968	0.00272179	0.0372956	-1.72663	Down
AC016907.3	-0.859003	3.49937	-2.83805	0.0206785	0.125082	-3.81269	Down
RP11-203F10.5	-0.86139	3.01229	-4.60924	0.00149689	0.0250603	-1.10275	Down
RP11-383C5.8	-0.861756	3.70825	-2.81148	0.0215675	0.127761	-3.85512	Down
PKD1P6-NPIPP1	-0.861833	6.66829	-8.5467	1.915e-05	0.00210495	3.41697	Down
RP11-382N13.7	-0.863786	3.97882	-2.80837	0.0216739	0.128043	-3.86008	Down
RP11-461F11.5	-0.86464	3.97559	-2.67777	0.0266721	0.146522	-4.06842	Down
TP53TG1	-0.865174	6.7353	-2.52396	0.0340887	0.170789	-4.31286	Down
KIF18B-DT	-0.866868	7.57946	-4.44269	0.00188136	0.0293309	-1.3415	Down
CTC-339F2.2	-0.867376	2.83586	-3.48254	0.00759599	0.0671035	-2.79064	Down
RP11-497G19.1	-0.868492	3.62679	-2.39607	0.0418191	0.189931	-4.5147	Down
RP11-146E13.4	-0.868728	2.96511	-2.41366	0.0406592	0.186532	-4.48703	Down
RP11-126H7.4	-0.868761	7.38635	-7.95835	3.29612e-05	0.00286399	2.86366	Down
RP11-1023P17.2	-0.868969	4.4183	-2.87397	0.0195366	0.121	-3.75535	Down
ARHGEF2-AS2	-0.869463	7.14921	-11.7792	1.53848e-06	0.00057015	5.90842	Down
CTD-2337L2.1	-0.869983	6.51538	-2.93179	0.0178325	0.113415	-3.66304	Down
RP11-259P20.1	-0.870161	2.85559	-2.46064	0.0377178	0.179114	-4.41299	Down
RP11-429K17.1	-0.870692	2.83752	-3.13787	0.0129103	0.0929779	-3.33464	Down
CTB-147C22.8	-0.871334	4.83243	-4.27765	0.00236918	0.034149	-1.58203	Down
DPH6-DT	-0.871586	3.47888	-4.74442	0.00124711	0.0226184	-0.911944	Down
CTD-2285E13.1	-0.872542	2.83844	-6.48852	0.000148672	0.00687087	1.3089	Down
TMEM132D-AS2	-0.873314	3.63032	-2.38675	0.0424462	0.191688	-4.52933	Down
AC106876.2	-0.87592	7.35894	-4.74877	0.00123985	0.0226184	-0.905847	Down
OVOL1-AS1	-0.876793	5.45488	-4.6728	0.00137329	0.0238325	-1.01269	Down
RP11-24D15.1	-0.877254	2.8408	-2.50901	0.0349122	0.17261	-4.33652	Down
CRYZL2P-SEC16B	-0.877333	3.76359	-3.70963	0.00539795	0.0544398	-2.43784	Down
LINC01672	-0.877819	3.21287	-4.79514	0.00116534	0.0219073	-0.841051	Down
RP11-233G1.4	-0.878024	7.67455	-4.35911	0.00211332	0.0319405	-1.46284	Down
RP11-475I24.8	-0.879739	4.02549	-2.38988	0.0422346	0.19118	-4.52442	Down
CTC-490E21.14	-0.881751	11.0721	-3.18092	0.0120742	0.0893072	-3.26627	Down
SNHG22	-0.883377	7.63125	-9.15797	1.12393e-05	0.00175496	3.95512	Down
RP11-34P13.8	-0.885757	3.38702	-2.92911	0.017908	0.113582	-3.66731	Down
MIR3179-1	-0.887018	4.68141	-4.43711	0.00189597	0.0294742	-1.34958	Down
FAM197Y7	-0.889565	5.06899	-4.09618	0.00306677	0.0396428	-1.85089	Down
LINC01553	-0.889856	5.01591	-5.02355	0.000862665	0.0184939	-0.526543	Down
RP11-85G18.6	-0.890385	5.33917	-3.6062	0.00630138	0.0598356	-2.59786	Down
CTC-453G23.8	-0.892145	2.84825	-6.88022	9.72633e-05	0.00531869	1.74924	Down
PPP2CA-DT	-0.892739	2.84854	-3.33224	0.0095568	0.076978	-3.02679	Down
LINC02709	-0.892773	10.899	-2.66122	0.0273846	0.148037	-4.09479	Down
CDH18-AS1	-0.892922	2.98481	-2.42502	0.0399278	0.184264	-4.46916	Down
LINC01270	-0.895635	3.50151	-8.83725	1.48088e-05	0.00191573	3.67723	Down
SMAD1-AS1	-0.898774	4.07677	-5.8931	0.000293612	0.00998984	0.599982	Down
RP11-326G21.1	-0.899232	2.85179	-3.55552	0.0068013	0.0629351	-2.67669	Down
LINC01847	-0.899472	3.2528	-6.11956	0.000225472	0.0088577	0.875399	Down
RP5-1170K4.7	-0.901306	4.72244	-3.29719	0.0100864	0.0795361	-3.08212	Down
RP1-302D9.3	-0.90298	5.92818	-2.8979	0.0188116	0.11766	-3.71713	Down
CTD-2582D11.2	-0.903611	4.59624	-3.91657	0.0039778	0.0456438	-2.12131	Down
RP11-91H12.4	-0.904313	4.94271	-3.50763	0.00731227	0.065685	-2.7514	Down
AC025442.3	-0.904353	6.76865	-2.93899	0.0176311	0.112661	-3.65153	Down
RP11-855A2.3	-0.904354	5.74087	-2.67295	0.0268777	0.147146	-4.0761	Down
AC073115.6	-0.904693	3.28481	-12.3109	1.07875e-06	0.000489124	6.24585	Down
MIR1915HG	-0.905071	5.33732	-4.6152	0.00148481	0.0249798	-1.09428	Down
KIAA1671-AS1	-0.908356	8.18251	-5.48823	0.000478734	0.0133565	0.0892962	Down
RP11-501C14.6	-0.909605	2.85698	-5.74053	0.000352103	0.011106	0.410319	Down
RP11-10O22.1	-0.91005	2.8572	-2.7139	0.0251817	0.141251	-4.01083	Down
UBE2R2-AS1	-0.910583	6.84074	-3.34732	0.00933803	0.0759865	-3.00302	Down
AD000091.2	-0.913002	2.85867	-3.3237	0.00968301	0.0777533	-3.04026	Down
RP4-668E10.4	-0.913607	5.61431	-2.74115	0.0241142	0.136957	-3.96737	Down
AC004063.1	-0.916133	3.11763	-3.74409	0.0051283	0.052947	-2.38478	Down
CCR5AS	-0.916427	5.4239	-6.38909	0.000166057	0.00734567	1.1939	Down
PARD6G-AS1	-0.917673	5.50844	-6.83061	0.000102533	0.00549636	1.69457	Down
RP1-101K10.6	-0.918358	3.10794	-2.40415	0.0412821	0.188357	-4.502	Down
RP11-415C15.1	-0.91904	4.78302	-2.58512	0.0309171	0.160167	-4.21583	Down
RP11-108M9.4	-0.920581	4.64199	-2.75764	0.0234907	0.13454	-3.94106	Down
RP11-297C4.2	-0.923967	4.35855	-5.77757	0.000336815	0.010821	0.456674	Down
CTA-992D9.11	-0.924451	5.7472	-5.17146	0.00071286	0.0167206	-0.32704	Down
LINC02144	-0.924724	3.6791	-2.63592	0.0285112	0.151769	-4.13507	Down
LL0XNC01-237H1.3	-0.929084	3.53419	-4.57239	0.00157399	0.025718	-1.15522	Down
IPO9-AS1	-0.931647	4.18388	-12.8956	7.4167e-07	0.000403543	6.59756	Down
CH17-264B6.6	-0.931971	4.81795	-3.06154	0.0145445	0.0995431	-3.45611	Down
LINC02462	-0.932765	13.337	-15.2372	1.90537e-07	0.000159494	7.83043	Down
LZTS1-AS1	-0.933466	2.86891	-3.30062	0.0100332	0.0791742	-3.0767	Down
HTT-AS	-0.93405	3.76919	-3.02433	0.0154175	0.103884	-3.5154	Down
PLA2G4E-AS1	-0.935909	3.98218	-5.48018	0.000483522	0.0133565	0.078894	Down
LINC01273	-0.936093	2.98706	-5.56256	0.000436918	0.0128155	0.184832	Down
RP11-217B7.2	-0.937638	8.18167	-3.66524	0.00576765	0.0566459	-2.50638	Down
RP11-356O9.2	-0.937962	4.03327	-4.15093	0.00283561	0.0381895	-1.7693	Down
RP11-211N8.2	-0.939683	10.1984	-4.40461	0.00198346	0.0305455	-1.39666	Down
RP5-1113E3.3	-0.939695	4.75401	-3.01657	0.0156064	0.104768	-3.52777	Down
LINC02051	-0.940086	2.93123	-4.27313	0.00238434	0.03423	-1.58868	Down
RP11-486D20.1	-0.943141	3.3972	-2.83008	0.0209411	0.125846	-3.82542	Down
LINC02351	-0.944184	3.8115	-3.31808	0.00976708	0.0780936	-3.04913	Down
RP11-98D18.17	-0.945216	6.7035	-2.59189	0.0305848	0.158964	-4.20507	Down
RP5-943J3.1	-0.945282	3.00564	-4.79801	0.0011609	0.0218941	-0.837054	Down
LINC02076	-0.946458	2.8754	-3.36325	0.00911249	0.0750092	-2.97791	Down
MAPRE3-AS1	-0.946604	4.6501	-5.35568	0.000564556	0.0148753	-0.0831056	Down
RP11-178F10.1	-0.94773	2.87604	-3.12433	0.0131856	0.0940276	-3.35617	Down
AC009965.2	-0.948493	5.67201	-2.82476	0.0211185	0.12627	-3.83392	Down
RP5-1090P18.1	-0.951737	3.80352	-6.99035	8.65974e-05	0.00514947	1.86949	Down
RP11-530I17.1	-0.952315	7.11824	-2.33116	0.0463905	0.201274	-4.61646	Down
RP11-701B16.2	-0.952565	2.87846	-8.62698	1.78244e-05	0.00204174	3.48971	Down
RP11-392E22.11	-0.952686	6.08949	-6.03411	0.000248902	0.00909835	0.772327	Down
LINC01287	-0.955026	3.4215	-6.59213	0.000132657	0.00642637	1.42733	Down
LINC01254	-0.955441	4.40018	-2.43172	0.0395022	0.183467	-4.45859	Down
RP11-709D24.6	-0.958009	3.27949	-2.54092	0.0331775	0.167457	-4.28598	Down
AP001437.1	-0.958191	5.643	-4.96809	0.000927378	0.0192958	-0.602197	Down
LINC00507	-0.961791	2.88307	-4.68939	0.00134289	0.023608	-0.989295	Down
RP4-761J14.8	-0.963044	3.27351	-2.66304	0.0273053	0.147789	-4.09189	Down
RP11-550P17.5	-0.964018	3.38794	-4.15798	0.00280726	0.037933	-1.75883	Down
LINC02114	-0.964162	2.88425	-2.49052	0.0359593	0.175004	-4.36579	Down
LINC01509	-0.96575	5.1265	-6.01931	0.000253226	0.00915485	0.754364	Down
LINC01514	-0.965993	5.55613	-2.99152	0.0162325	0.10725	-3.56772	Down
LINC02870	-0.967476	3.80801	-5.16959	0.000714567	0.0167224	-0.329541	Down
RP11-221N13.2	-0.973858	3.07073	-4.06128	0.00322461	0.0407552	-1.90311	Down
LINC01961	-0.976484	3.91822	-5.26765	0.000630743	0.0158516	-0.199038	Down
RP5-1112D6.7	-0.976564	12.3141	-5.78799	0.000332648	0.0108056	0.469675	Down
RP11-1275H24.2	-0.976796	5.45053	-4.0494	0.0032803	0.0412674	-1.92092	Down
LINC01848	-0.97698	5.64685	-4.06007	0.00323022	0.0407787	-1.90492	Down
AC004448.5	-0.977067	5.30704	-7.77347	3.93521e-05	0.00320106	2.68214	Down
RP11-546K22.1	-0.977465	3.45378	-3.94287	0.00382809	0.044931	-2.08146	Down
FAM230C	-0.977489	5.37451	-3.42862	0.00824565	0.0708761	-2.87513	Down
RP11-290K4.2	-0.982033	3.38864	-3.31104	0.00987358	0.078464	-3.06025	Down
RP11-362I1.1	-0.982749	3.30546	-3.39433	0.00868907	0.0730151	-2.92901	Down
RP11-92B11.3	-0.983197	2.89377	-3.63074	0.00607342	0.0582299	-2.55979	Down
OSTM1-AS1	-0.984586	3.62672	-3.53253	0.00704171	0.0641	-2.71253	Down
C5orf66-AS1	-0.98603	10.8774	-4.29242	0.00232041	0.0336575	-1.56034	Down
CTD-2337A12.1	-0.986619	4.62334	-5.2774	0.000623018	0.0157301	-0.186149	Down
AC078852.2	-0.98935	6.03184	-5.59185	0.000421548	0.0124655	0.222256	Down
HNF4A-AS1	-0.991098	3.39071	-2.56304	0.0320264	0.163958	-4.2509	Down
RP11-169I2.3	-0.991974	6.94046	-10.8554	2.95377e-06	0.00075841	5.2787	Down
AC005253.4	-0.992484	8.31321	-9.01824	1.26617e-05	0.00186195	3.83523	Down
RP11-223P11.2	-0.992527	6.48269	-2.7533	0.023653	0.135327	-3.94798	Down
RP3-414A15.11	-0.992946	2.89865	-2.4263	0.039846	0.184132	-4.46713	Down
RP11-1258F18.1	-0.993284	2.89882	-2.31309	0.0477487	0.204522	-4.64467	Down
RP11-31I22.3	-0.995094	4.83348	-2.3252	0.0468343	0.202243	-4.62577	Down
RP11-400N13.1	-0.996065	3.85484	-2.92818	0.0179342	0.113663	-3.6688	Down
GRM5-AS1	-0.996116	3.49065	-3.32143	0.00971701	0.0778648	-3.04385	Down
RRM1-AS1	-0.996237	5.83123	-4.14446	0.00286196	0.0383827	-1.77893	Down
SPTBN1-AS1	-0.997369	2.90086	-2.83872	0.0206568	0.125062	-3.81163	Down
RP11-49K24.4	-0.997818	4.84059	-4.23742	0.00250767	0.0352564	-1.64125	Down
RP11-363J20.2	-0.998135	2.90124	-3.49851	0.00741408	0.0662397	-2.76566	Down
LINC02134	-1.00137	5.9294	-5.00943	0.00087867	0.0186646	-0.54577	Down
AC093382.1	-1.00262	4.24573	-2.64976	0.0278888	0.149816	-4.11302	Down
SLC39A12-AS1	-1.00317	4.43125	-3.64901	0.00590938	0.0574673	-2.53148	Down
RP11-533E19.5	-1.00387	2.90411	-2.44117	0.0389105	0.182322	-4.44372	Down
CTD-2281E23.3	-1.00545	9.5342	-3.20737	0.0115885	0.0870296	-3.2243	Down
LINC01802	-1.00601	3.10643	-6.43178	0.000158334	0.0071714	1.24344	Down
RP11-80F22.15	-1.00625	3.78119	-3.50065	0.00738997	0.0660947	-2.7623	Down
RP11-242P2.2	-1.00631	3.96607	-5.47175	0.000488586	0.0134602	0.0680026	Down
PCAT19	-1.00726	3.08679	-4.80652	0.00114781	0.0217983	-0.825197	Down
LINC01696	-1.00817	4.70343	-3.33224	0.00955682	0.076978	-3.02679	Down
RP5-901A4.1	-1.01084	3.43515	-2.34567	0.0453268	0.19833	-4.59375	Down
LINC02483	-1.01122	4.4588	-3.19859	0.0117474	0.0876787	-3.23823	Down
RP11-960B9.2	-1.01208	7.60417	-3.81987	0.00458437	0.0494679	-2.26859	Down
RP11-344L13.3	-1.01275	3.22404	-4.493	0.00175506	0.0277596	-1.26895	Down
RP11-116D17.2	-1.01683	3.29358	-2.64417	0.0281384	0.15069	-4.12192	Down
DPYD-AS1	-1.01872	3.56805	-4.08945	0.00309656	0.0397837	-1.86095	Down
GTF3C2-AS1	-1.02073	9.52535	-7.22187	6.81304e-05	0.00443949	2.11737	Down
RP11-115N4.1	-1.02112	3.47705	-5.7851	0.000333799	0.0108107	0.466069	Down
LINC00863	-1.02165	6.09732	-4.33589	0.00218308	0.0324097	-1.49672	Down
LINC01698	-1.02203	4.82633	-2.83132	0.0209002	0.125846	-3.82345	Down
RP5-1086L22.1	-1.02231	2.91333	-3.12295	0.0132141	0.094107	-3.35837	Down
RP11-302M6.5	-1.02257	8.17702	-3.17198	0.012243	0.0901531	-3.28046	Down
RP11-7I15.3	-1.02576	2.91505	-2.38469	0.0425868	0.192058	-4.53258	Down
RP11-760L24.1	-1.02693	2.91564	-5.68357	0.00037711	0.0116014	0.338648	Down
DPP4-DT	-1.0283	6.17096	-4.80207	0.00115464	0.0218144	-0.831401	Down
AF196970.3	-1.02848	3.08872	-8.30105	2.39331e-05	0.00243402	3.19035	Down
CTD-2314B22.1	-1.03193	6.04308	-3.07381	0.0142679	0.0980814	-3.43656	Down
LINC00330	-1.03211	2.91823	-5.67629	0.00038044	0.0116291	0.329464	Down
RP11-256L11.3	-1.03224	2.91829	-2.47454	0.0368893	0.176997	-4.39104	Down
CTA-445C9.17	-1.03404	8.61657	-4.95336	0.000945438	0.01947	-0.622369	Down
AC009518.4	-1.03548	3.76627	-2.89171	0.0189964	0.118532	-3.72702	Down
LINC02249	-1.03681	2.92058	-10.9952	2.66786e-06	0.000725792	5.37777	Down
ZNF133-AS1	-1.03834	4.1715	-5.15202	0.000730828	0.0168702	-0.353075	Down
RP11-634B22.4	-1.04035	4.64477	-3.03898	0.0150676	0.102032	-3.49206	Down
RP11-963H4.8	-1.04087	3.02254	-5.17826	0.000706689	0.0167206	-0.317946	Down
RP5-1061H20.5	-1.04148	2.92291	-5.17136	0.000712954	0.0167206	-0.327177	Down
LINC02357	-1.04494	4.31713	-2.53178	0.0336656	0.169371	-4.30047	Down
CTC-482H14.5	-1.04554	5.43421	-5.62354	0.00040558	0.0121585	0.262609	Down
CACNA1C-AS1	-1.04588	6.71098	-3.88023	0.00419506	0.0469657	-2.17652	Down
RP11-414H23.2	-1.04622	2.92529	-2.81956	0.0212931	0.126826	-3.84222	Down
CH17-80A12.1	-1.04919	4.02003	-3.16198	0.0124349	0.0908162	-3.29634	Down
RP11-182M20.2	-1.05519	3.16432	-2.61462	0.0294959	0.155586	-4.16895	Down
AP000356.2	-1.05547	3.3902	-2.81184	0.0215553	0.127761	-3.85455	Down
RP11-248G5.9	-1.05562	3.84682	-2.8642	0.0198404	0.121773	-3.77094	Down
RP5-945F2.3	-1.05634	2.93034	-4.08076	0.00313547	0.0400471	-1.87394	Down
RP11-438F14.3	-1.05682	3.11996	-2.86434	0.0198361	0.121773	-3.77072	Down
RP13-228J13.1	-1.05752	4.58558	-5.36541	0.000557718	0.0148311	-0.0703629	Down
LINC01882	-1.05753	2.93094	-2.38217	0.0427586	0.192555	-4.53654	Down
LINC01980	-1.05849	3.70501	-4.62965	0.00145593	0.0247471	-1.07376	Down
AC007277.3	-1.05881	3.30228	-3.27786	0.0103915	0.0807312	-3.11268	Down
LINC02041	-1.0593	2.93183	-3.16899	0.0123001	0.0903441	-3.28521	Down
PP7080	-1.06319	3.09207	-5.53468	0.000452117	0.0129107	0.14909	Down
RP11-204N11.2	-1.06339	3.49877	-2.68897	0.0262009	0.145246	-4.05058	Down
C8orf44	-1.06462	4.17654	-2.90519	0.0185963	0.11657	-3.70549	Down
HEIH	-1.06536	4.53087	-4.61062	0.00149408	0.025059	-1.10078	Down
RP11-763K15.1	-1.06612	2.93523	-3.16879	0.0123038	0.0903441	-3.28552	Down
SYNGAP1-AS1	-1.06741	5.6432	-7.64226	4.47163e-05	0.00345893	2.55099	Down
DTX2P1-UPK3BP1-PMS2P11	-1.07117	5.3355	-6.28106	0.000187514	0.00799664	1.06743	Down
RP11-94B19.2	-1.07127	4.69302	-3.00228	0.0159605	0.105839	-3.55056	Down
RP4-598P13.1	-1.07143	3.11199	-3.37689	0.00892408	0.0741781	-2.95644	Down
RP11-680G10.2	-1.07546	5.00248	-6.06174	0.000241048	0.00903715	0.805762	Down
TSPAN18-AS1	-1.07717	3.4073	-2.70828	0.0254081	0.141936	-4.0198	Down
CTD-2240E14.4	-1.07818	3.52783	-3.79079	0.00478551	0.0507562	-2.3131	Down
AF222684.1	-1.07857	4.22011	-3.68306	0.00561611	0.0555586	-2.47884	Down
ZNRF3-AS1	-1.07859	3.20355	-4.93383	0.00096997	0.0197663	-0.64916	Down
RP11-199F6.4	-1.07954	2.94194	-2.39427	0.0419397	0.190241	-4.51754	Down
RP11-485O10.2	-1.08217	2.94326	-2.49297	0.0358188	0.174896	-4.36191	Down
LINC00868	-1.08249	2.94342	-2.36369	0.0440401	0.195371	-4.56552	Down
RP11-64B16.5	-1.08568	3.23737	-2.64242	0.0282169	0.150888	-4.12471	Down
RP11-805F19.2	-1.08575	3.32719	-4.33451	0.0021873	0.032428	-1.49873	Down
CTD-2323K18.1	-1.08672	4.61339	-5.77332	0.00033853	0.010835	0.451371	Down
RP11-497E19.1	-1.09077	2.94756	-2.49203	0.0358728	0.174896	-4.3634	Down
CTB-99A3.1	-1.09111	3.22079	-6.15893	0.000215499	0.00852749	0.922544	Down
TMEM252-DT	-1.09306	3.84328	-4.52657	0.0016759	0.0268588	-1.22075	Down
RP11-296E23.2	-1.09315	3.99618	-3.01037	0.0157591	0.105147	-3.53766	Down
CTD-2555K7.2	-1.09432	2.94933	-2.44875	0.0384418	0.180936	-4.43176	Down
RP11-323B13.2	-1.09485	3.28935	-2.88565	0.0191792	0.119398	-3.73669	Down
CTD-2012J19.3	-1.09636	4.65694	-6.74598	0.000112263	0.0057354	1.60058	Down
AC004870.4	-1.09756	2.95095	-3.51612	0.00721874	0.0652847	-2.73813	Down
RP11-437J19.1	-1.09869	2.95152	-3.44474	0.00804549	0.0697062	-2.84984	Down
CH17-140K24.5	-1.09996	5.66729	-3.81187	0.00463882	0.0496531	-2.28083	Down
HNRNPD-DT	-1.10014	2.95224	-3.81894	0.00459064	0.0494679	-2.27	Down
AC092687.3	-1.10074	3.01043	-6.01043	0.000255858	0.00921937	0.74358	Down
AC004160.4	-1.10084	9.03652	-8.06916	2.96856e-05	0.00273762	2.97066	Down
CTD-2541J13.1	-1.10246	2.9534	-2.40598	0.041162	0.188123	-4.49913	Down
LINC01303	-1.10317	3.12888	-5.24452	0.000649503	0.015989	-0.229691	Down
CTB-164N12.1	-1.1038	2.95407	-2.48345	0.0363681	0.175814	-4.37697	Down
RP11-497D6.3	-1.10447	2.95441	-2.42801	0.0397377	0.184011	-4.46445	Down
CTD-3187F8.2	-1.1045	3.08075	-5.9332	0.000280063	0.00970588	0.649284	Down
RP11-295G20.2	-1.10522	3.10836	-4.74738	0.00124217	0.0226184	-0.9078	Down
RP11-91J19.3	-1.10558	2.95497	-2.43066	0.0395697	0.183624	-4.46028	Down
RP11-43A14.1	-1.10696	3.04679	-6.59071	0.000132863	0.00642637	1.42572	Down
RP11-115L11.3	-1.10825	2.9563	-2.47652	0.0367729	0.176594	-4.38792	Down
RP11-499F19.4	-1.109	3.56737	-6.16887	0.000213057	0.00852385	0.934418	Down
RP11-809M12.2	-1.11056	3.65265	-3.01096	0.0157444	0.105147	-3.53672	Down
RP11-44F14.8	-1.11143	3.30037	-2.76776	0.0231162	0.133125	-3.92491	Down
LINC02511	-1.11186	2.9581	-2.50052	0.035389	0.174097	-4.34996	Down
RP11-645C24.5	-1.11511	3.09626	-3.01449	0.0156576	0.104939	-3.5311	Down
RP11-306I1.2	-1.11738	2.96087	-6.64446	0.000125296	0.00628691	1.4866	Down
BVES-AS1	-1.12322	3.06933	-8.64823	1.74907e-05	0.00202483	3.50886	Down
FAM41C	-1.12506	3.27365	-4.57498	0.00156844	0.025718	-1.15153	Down
RP5-858B6.4	-1.12617	2.99361	-4.60302	0.00150961	0.0251186	-1.11159	Down
CADM2-AS2	-1.1266	2.96547	-5.43303	0.000512614	0.0139457	0.0178111	Down
RP11-301N24.6	-1.12821	4.64757	-2.55457	0.0324622	0.165458	-4.26433	Down
RP11-301O19.1	-1.12872	3.43063	-2.87549	0.0194897	0.120847	-3.75292	Down
FAM138A	-1.12933	7.29185	-3.7089	0.00540378	0.0544481	-2.43896	Down
RP5-867C24.5	-1.13175	7.85352	-6.5385	0.000140696	0.00659939	1.36621	Down
LINC02767	-1.13528	3.11428	-8.44572	2.09748e-05	0.00220249	3.32455	Down
RP11-567M16.2	-1.13706	3.52927	-2.66379	0.0272726	0.147789	-4.09069	Down
RP13-884E18.4	-1.14001	2.97218	-2.44879	0.0384392	0.180936	-4.43169	Down
RP11-521M14.1	-1.14188	3.10311	-6.93214	9.20649e-05	0.00524599	1.80612	Down
RP11-843P14.1	-1.14251	2.97343	-3.55743	0.00678166	0.062894	-2.6737	Down
RP3-412A9.16	-1.14252	4.63583	-3.75066	0.00507851	0.052821	-2.37468	Down
SLIT2-IT1	-1.14416	2.97425	-2.40463	0.0412509	0.188294	-4.50125	Down
SNHG31	-1.14517	2.97476	-3.84187	0.00443823	0.0485547	-2.23499	Down
RP11-476H20.1	-1.14635	3.38918	-2.83851	0.0206637	0.125062	-3.81197	Down
RP11-100M12.3	-1.14788	3.73114	-4.34872	0.00214424	0.0321842	-1.47799	Down
RP3-340N1.2	-1.14864	6.44166	-3.17973	0.0120965	0.0893072	-3.26816	Down
RP11-804A23.1	-1.15177	7.37071	-3.41002	0.00848306	0.071985	-2.90433	Down
AC137932.4	-1.15392	2.97913	-11.547	1.80463e-06	0.00059392	5.75551	Down
LINC01783	-1.15649	8.07926	-5.87767	0.000299013	0.0100739	0.580958	Down
RP11-144G6.4	-1.16682	5.51738	-3.37691	0.00892378	0.0741781	-2.95641	Down
LINC02183	-1.16906	3.45793	-3.22791	0.0112256	0.0854298	-3.19175	Down
STAU2-AS1	-1.17014	3.61376	-4.49343	0.00175404	0.0277596	-1.26834	Down
RP11-545E17.3	-1.17232	4.22611	-2.41895	0.0403172	0.185432	-4.47871	Down
RP11-905K4.1	-1.17313	2.98874	-5.53058	0.000454401	0.0129107	0.143823	Down
AC093627.7	-1.17442	6.86774	-3.97554	0.00365035	0.0436998	-2.03206	Down
RP11-374A22.1	-1.17649	2.99042	-3.41848	0.00837426	0.0715429	-2.89106	Down
AC023590.1	-1.17853	3.08524	-8.777	1.56107e-05	0.00191573	3.62394	Down
RP11-720L8.1	-1.17905	2.9917	-3.23261	0.0111442	0.084924	-3.1843	Down
CTC-304I17.6	-1.18126	5.14993	-2.5481	0.0327993	0.16632	-4.2746	Down
CTC-215O4.4	-1.18177	3.66053	-5.13248	0.000749381	0.0170602	-0.379297	Down
RP11-143P4.2	-1.18346	3.88132	-3.28	0.0103572	0.0807312	-3.10929	Down
RP11-1E6.1	-1.18438	2.99436	-4.54628	0.00163123	0.0263369	-1.19253	Down
LINC02651	-1.18474	5.29839	-3.05001	0.0148093	0.100722	-3.47447	Down
AC008269.2	-1.1857	3.29778	-5.25898	0.000637711	0.0158816	-0.210528	Down
RP4-639J15.3	-1.18737	2.99586	-5.78096	0.000335455	0.010821	0.460899	Down
RP11-268G12.1	-1.18768	3.21544	-3.53742	0.00698978	0.0639183	-2.70489	Down
LINC02868	-1.19159	3.08665	-3.40841	0.00850403	0.0720723	-2.90687	Down
FAM193B-DT	-1.19299	2.99867	-2.51386	0.0346428	0.172374	-4.32885	Down
RP11-206L1.3	-1.19997	3.23539	-3.44211	0.00807777	0.0698747	-2.85396	Down
RP11-153I24.5	-1.20335	3.31254	-2.37285	0.0434004	0.193638	-4.55116	Down
LINC01030	-1.20615	6.64354	-7.69766	4.23589e-05	0.0033646	2.6066	Down
RP11-529E15.1	-1.21044	3.0074	-2.49223	0.0358613	0.174896	-4.36309	Down
MIR670HG	-1.21345	5.35191	-3.35079	0.00928839	0.0758952	-2.99754	Down
RP11-358M14.2	-1.21357	3.49668	-3.26745	0.0105599	0.0813598	-3.12915	Down
LINC02086	-1.21742	3.15073	-6.12695	0.000223563	0.00881452	0.884261	Down
RP4-646N3.2	-1.21994	3.01214	-2.48195	0.0364551	0.176079	-4.37934	Down
RP11-141H1.1	-1.22018	5.47181	-3.84535	0.00441555	0.0484375	-2.22967	Down
RP11-662I13.2	-1.22144	3.01289	-2.49463	0.0357237	0.174639	-4.35928	Down
U47924.31	-1.22228	3.01332	-18.0751	4.66965e-08	6.17701e-05	9.02256	Down
RP13-262C2.3	-1.22451	3.06937	-6.58108	0.000134272	0.00644092	1.41476	Down
KB-1460A1.2	-1.22735	4.33957	-2.58684	0.0308323	0.159923	-4.2131	Down
LINC01893	-1.22829	4.54105	-5.2625	0.000634872	0.0158816	-0.205862	Down
RP1-118J21.25	-1.23028	3.03218	-7.20384	6.94002e-05	0.00446872	2.09831	Down
CTC-535M15.2	-1.23174	4.15886	-3.93604	0.00386636	0.045105	-2.09179	Down
KCND3-AS1	-1.2323	5.04762	-6.42662	0.000159247	0.0071714	1.23746	Down
AC017074.2	-1.23534	5.74718	-6.57556	0.000135086	0.00644092	1.40848	Down
AC073321.4	-1.2378	3.99547	-2.90719	0.0185379	0.116338	-3.70231	Down
RP11-205K6.1	-1.24397	3.02416	-2.50925	0.0348989	0.17261	-4.33615	Down
FAM160A1-DT	-1.24852	4.23653	-4.33061	0.00219927	0.0324729	-1.50442	Down
LINC02401	-1.25003	3.91861	-3.26717	0.0105644	0.0813598	-3.12958	Down
LINC02424	-1.25015	4.06097	-2.7297	0.0245571	0.138821	-3.98564	Down
RP11-854K16.3	-1.25095	9.92797	-7.28768	6.3707e-05	0.0042272	2.18664	Down
RP11-879F14.3	-1.25376	3.12194	-5.2589	0.000637773	0.0158816	-0.210629	Down
RP11-517A5.5	-1.25544	3.5489	-5.51286	0.000464415	0.0130588	0.121039	Down
RP11-143M1.3	-1.2555	5.14802	-5.29677	0.000607964	0.0155237	-0.16057	Down
RP11-374M1.4	-1.25692	5.00611	-5.08891	0.000792629	0.0174957	-0.437982	Down
RP11-798G7.7	-1.2611	5.65749	-4.58502	0.00154709	0.0255469	-1.13721	Down
LINC02821	-1.26487	3.03461	-2.81419	0.0214751	0.127561	-3.8508	Down
RP11-265F24.1	-1.26537	3.03486	-3.99543	0.00354653	0.0431693	-2.00207	Down
RP4-809E13.5	-1.2658	3.03507	-4.26998	0.00239492	0.0342915	-1.5933	Down
AL133247.2	-1.26654	3.29953	-8.93476	1.36059e-05	0.00188227	3.76274	Down
RP11-11N7.4	-1.26682	3.21437	-4.81936	0.00112836	0.0215796	-0.80733	Down
KBTBD11-OT1	-1.26763	3.03599	-5.29524	0.000609137	0.0155237	-0.162585	Down
FAM138E	-1.26986	5.94568	-4.73186	0.0012683	0.0228744	-0.92956	Down
CTD-2358C21.4	-1.2701	4.62423	-2.41947	0.0402835	0.185431	-4.47789	Down
RP11-321P16.3	-1.27022	4.23983	-3.00877	0.0157987	0.105215	-3.54021	Down
LINC02439	-1.27153	3.12902	-2.40238	0.0413993	0.188704	-4.50478	Down
RP11-153M7.6	-1.27254	3.05114	-3.72875	0.00524651	0.0537089	-2.40838	Down
ATP2B2-IT1	-1.27777	5.0637	-2.81497	0.0214486	0.127561	-3.84955	Down
LL22NC03-121E8.3	-1.27786	4.06035	-3.18118	0.0120693	0.0893072	-3.26586	Down
RP11-1127D7.1	-1.28206	3.81753	-4.65465	0.00140743	0.024178	-1.03835	Down
RP11-46O21.2	-1.28231	3.16976	-3.02652	0.0153648	0.103657	-3.51192	Down
RP11-342M3.1	-1.28436	5.00687	-5.10303	0.000778327	0.0173388	-0.418938	Down
RP11-728F11.3	-1.28992	3.93162	-3.11197	0.0134424	0.0947301	-3.37584	Down
EGFLAM-AS4	-1.29027	3.4761	-3.28386	0.0102958	0.0805425	-3.10319	Down
RP11-567N4.3	-1.29084	3.0476	-3.62796	0.0060988	0.0584218	-2.5641	Down
RP11-109D20.2	-1.29126	3.53603	-2.96018	0.0170525	0.110653	-3.61772	Down
LINC00517	-1.29383	8.10927	-4.62875	0.00145772	0.0247471	-1.07504	Down
LINC01761	-1.29459	4.23864	-3.8924	0.00412096	0.046519	-2.15802	Down
PICART1	-1.29704	5.15096	-3.09021	0.0139069	0.0968855	-3.41047	Down
RP11-419I17.2	-1.3005	3.05242	-9.90415	6.09713e-06	0.00125949	4.56592	Down
RP11-111F5.4	-1.30185	8.024	-5.98623	0.000263188	0.00940669	0.71412	Down
LINC02799	-1.30418	6.50832	-7.76408	3.97117e-05	0.00320106	2.67281	Down
RERE-AS1	-1.30437	3.05436	-7.63394	4.50826e-05	0.00345893	2.54261	Down
RP3-417O22.3	-1.30507	3.05471	-18.7914	3.38523e-08	5.27686e-05	9.28157	Down
RP11-416O18.2	-1.30516	3.19823	-4.34438	0.00215728	0.0321977	-1.48431	Down
OBSCN-AS1	-1.30566	3.13767	-4.26658	0.00240646	0.0344114	-1.59831	Down
CTC-268N12.2	-1.30636	3.7412	-4.36754	0.00208858	0.0317873	-1.45055	Down
AC073934.6	-1.3088	8.90193	-4.94938	0.000950383	0.0195133	-0.627825	Down
LINC01906	-1.31175	3.25403	-4.68993	0.00134191	0.023608	-0.988531	Down
RP4-555D20.3	-1.31447	3.05941	-3.02206	0.0154726	0.104163	-3.51902	Down
LINC02168	-1.31454	3.22858	-6.46874	0.000151965	0.00694824	1.28613	Down
CTD-2562J17.2	-1.318	3.06117	-4.64986	0.00141658	0.0242759	-1.04512	Down
RP11-411B10.3	-1.31915	6.20619	-5.21479	0.000674516	0.0163841	-0.269211	Down
RHOA-IT1	-1.31959	3.37795	-3.617	0.00619994	0.0590436	-2.58109	Down
RP11-1437A8.6	-1.32051	5.1103	-10.3346	4.36087e-06	0.00103253	4.89713	Down
RP13-392I16.1	-1.32378	3.91269	-3.56731	0.00668139	0.0623024	-2.65833	Down
RP5-1086D14.6	-1.32393	3.99463	-10.8356	2.99684e-06	0.00075841	5.2646	Down
RP11-265N6.1	-1.32615	3.378	-2.47838	0.0366638	0.176538	-4.38498	Down
RP11-180I4.4	-1.32761	3.06598	-2.74756	0.0238697	0.136019	-3.95714	Down
RP11-350F16.1	-1.33291	3.9726	-4.23549	0.00251451	0.035286	-1.64409	Down
RP11-1217F2.29	-1.3377	3.07103	-3.53258	0.0070412	0.0641	-2.71245	Down
AC106786.1	-1.33798	3.16755	-5.04604	0.000837836	0.018162	-0.495997	Down
LINC02421	-1.34641	3.323	-5.17174	0.000712606	0.0167206	-0.326667	Down
LINC01068	-1.34756	3.07596	-2.50533	0.0351184	0.173472	-4.34236	Down
bP-2171C21.3	-1.34832	5.96901	-2.70571	0.025512	0.14237	-4.02389	Down
LINC01883	-1.35007	3.07721	-2.49064	0.0359522	0.175004	-4.36559	Down
LINC01396	-1.3504	3.24279	-4.31964	0.00223338	0.0328427	-1.52047	Down
RP11-67H24.2	-1.35296	5.83928	-4.55864	0.00160386	0.0260885	-1.17486	Down
CTD-2547L24.3	-1.355	3.3809	-6.05374	0.000243294	0.00903715	0.796092	Down
CTD-2373J6.2	-1.35654	3.25372	-3.14502	0.0127673	0.0923765	-3.32328	Down
RP11-894P9.2	-1.35796	3.21352	-5.63502	0.000399956	0.0120776	0.277198	Down
RP11-352J13.1	-1.35871	3.48399	-3.25695	0.0107325	0.0823335	-3.14576	Down
RP11-473N11.4	-1.35968	3.08202	-2.37079	0.0435433	0.194117	-4.55439	Down
CTA-217C2.2	-1.36346	3.1479	-8.08655	2.92051e-05	0.00273762	2.98733	Down
CDH23-AS1	-1.36604	3.0852	-5.93812	0.000278451	0.00969662	0.655309	Down
FAF1-AS1	-1.36623	3.08529	-5.60872	0.000412962	0.0123119	0.243761	Down
RP1-150O5.3	-1.37879	3.87938	-4.95251	0.000946484	0.01947	-0.623526	Down
RP11-478H13.1	-1.37952	3.23476	-5.24283	0.000650903	0.015989	-0.231942	Down
MIR4527HG	-1.38035	3.09235	-12.556	9.20208e-07	0.000462873	6.39564	Down
RP11-359N11.1	-1.38286	4.11737	-2.68176	0.0265032	0.146159	-4.06207	Down
RP11-498M15.1	-1.3841	3.09422	-2.51156	0.0347703	0.172515	-4.33249	Down
RP11-140I16.3	-1.38433	3.41336	-4.36447	0.00209754	0.0318409	-1.45502	Down
RP11-114H20.1	-1.38822	3.4632	-2.66258	0.027325	0.147789	-4.09261	Down
CTD-2350J17.1	-1.39037	4.18465	-10.0929	5.2561e-06	0.00114632	4.71293	Down
RP11-586K12.8	-1.39385	5.5197	-4.70489	0.00131512	0.0233461	-0.967452	Down
RP11-10N23.5	-1.40228	3.85247	-4.2559	0.00244299	0.0348422	-1.61401	Down
RP11-810C16.2	-1.4061	3.74899	-4.24741	0.00247247	0.0350598	-1.62651	Down
LINC01879	-1.42003	3.11219	-2.5148	0.0345909	0.172274	-4.32736	Down
MROCKI	-1.42033	4.42978	-2.76565	0.0231938	0.13326	-3.92827	Down
RP1-193H18.3	-1.42312	4.65515	-3.11723	0.0133326	0.0944481	-3.36748	Down
TMSB15B-AS1	-1.4303	3.18024	-2.64999	0.0278788	0.149816	-4.11267	Down
LINC02392	-1.43463	3.76465	-4.63356	0.00144823	0.024663	-1.06822	Down
CTD-2139B15.5	-1.43504	3.88057	-2.66834	0.0270757	0.147429	-4.08345	Down
RP11-10J18.3	-1.43812	3.89124	-4.69738	0.0013285	0.0234687	-0.978032	Down
LINC01820	-1.43928	4.65061	-2.87209	0.0195945	0.121152	-3.75834	Down
ELMO1-AS1	-1.44949	3.12692	-4.57081	0.0015774	0.0257351	-1.15748	Down
AFF4-DT	-1.45165	3.71249	-3.54442	0.00691624	0.0635126	-2.69398	Down
RP11-298E9.8	-1.45616	3.13025	-5.2348	0.000657569	0.0160441	-0.242598	Down
RP11-544M22.1	-1.466	4.58311	-8.07253	2.95917e-05	0.00273762	2.9739	Down
LINC02376	-1.46643	3.18992	-7.80349	3.82275e-05	0.00319993	2.71187	Down
CTD-2528A14.1	-1.46854	3.76799	-2.42882	0.0396863	0.183929	-4.46318	Down
LA16c-321D4.2	-1.47128	3.13782	-5.87191	0.000301061	0.0100804	0.573836	Down
CTB-49A3.4	-1.47795	3.14115	-5.95094	0.000274289	0.0096596	0.671018	Down
CTD-2008A1.1	-1.48313	3.43121	-4.97922	0.000913976	0.0191267	-0.586973	Down
BRWD1-IT1	-1.48346	3.31389	-6.7498	0.000111802	0.0057354	1.60484	Down
AATBC	-1.49455	3.77635	-3.46439	0.00780837	0.0685247	-2.81904	Down
LINC01596	-1.49482	7.60962	-3.55236	0.00683384	0.0630231	-2.68161	Down
RP11-363E6.4	-1.49497	3.14966	-8.01998	3.10928e-05	0.0028433	2.92334	Down
LINC01309	-1.50339	4.47313	-2.67902	0.0266191	0.146445	-4.06643	Down
GCC2-AS1	-1.50499	3.34681	-5.32707	0.000585203	0.0152349	-0.120667	Down
LINC02454	-1.50848	3.15641	-5.60182	0.00041645	0.012382	0.234971	Down
RP1-14D6.7	-1.51395	3.68582	-3.4319	0.00820444	0.0706335	-2.86998	Down
RP11-196G18.23	-1.51742	4.72217	-4.21627	0.00258391	0.0359107	-1.67246	Down
COL4A2-AS1	-1.51786	3.28629	-6.03472	0.000248725	0.00909835	0.773067	Down
RP1-80L13.1	-1.51866	3.16151	-7.61196	4.60665e-05	0.00349356	2.52043	Down
C15orf54	-1.52937	4.32464	-3.85488	0.00435411	0.048103	-2.21513	Down
RP11-142G1.1	-1.53366	3.169	-3.93109	0.00389439	0.0451318	-2.0993	Down
PDZRN3-AS1	-1.53804	3.17119	-2.48719	0.0361509	0.175191	-4.37104	Down
RP11-337N6.1	-1.54389	4.06608	-3.79091	0.0047846	0.0507562	-2.31291	Down
RP11-216N14.8	-1.54936	3.87501	-3.45969	0.00786443	0.0686844	-2.82641	Down
LINC02754	-1.55575	3.7158	-3.69499	0.00551697	0.0550381	-2.46041	Down
RP11-728C8.2	-1.55899	3.50171	-5.27104	0.000628046	0.0158204	-0.194556	Down
RP11-344B23.4	-1.56235	4.27709	-2.3563	0.0445634	0.196491	-4.5771	Down
RP11-439H8.4	-1.56496	3.37264	-4.74888	0.00123967	0.0226184	-0.905695	Down
CTD-2382H12.1	-1.57625	10.1677	-3.56741	0.00668036	0.0623024	-2.65817	Down
GNAS-AS1	-1.57768	4.291	-2.51135	0.034782	0.172515	-4.33282	Down
LINC00388	-1.57797	3.83185	-2.69701	0.0258678	0.143766	-4.03776	Down
CTC-441N14.2	-1.58463	4.01424	-3.82229	0.00456805	0.0494131	-2.26489	Down
RP11-10C8.2	-1.59078	3.3252	-3.97108	0.00367409	0.0438393	-2.0388	Down
RP11-255A11.2	-1.59745	4.6872	-4.72226	0.00128475	0.0230324	-0.943031	Down
RP11-385N23.1	-1.59823	4.10657	-5.63357	0.000400663	0.0120776	0.275353	Down
RP11-148O21.7	-1.60742	3.66019	-4.29169	0.00232281	0.0336575	-1.56142	Down
ETV5-AS1	-1.60759	3.38273	-5.73424	0.000354772	0.0111579	0.402432	Down
RP11-252A24.5	-1.60785	5.67185	-11.6604	1.66867e-06	0.000573482	5.83066	Down
RP11-101E19.12	-1.60795	3.5748	-3.07477	0.0142465	0.0980654	-3.43504	Down
AC009480.3	-1.60939	3.20687	-2.50977	0.03487	0.17261	-4.33533	Down
CTA-246H3.13	-1.6197	5.45506	-5.14139	0.000740858	0.0169554	-0.367333	Down
RP11-540O11.7	-1.62143	4.65961	-3.08692	0.0139784	0.0972682	-3.41569	Down
CTB-189B5.3	-1.62854	4.4714	-3.01462	0.0156542	0.104939	-3.53088	Down
RP11-131J3.1	-1.6286	3.21647	-5.10414	0.000777213	0.0173388	-0.417439	Down
RP11-82O18.2	-1.63183	6.94406	-3.82611	0.0045424	0.0491844	-2.25905	Down
RP11-516C1.1	-1.63591	8.08443	-7.3312	6.09559e-05	0.00409458	2.23216	Down
RP11-556O5.6	-1.63671	6.31933	-3.59051	0.00645188	0.0607977	-2.62224	Down
FAM198B-AS1	-1.64237	3.3872	-8.08188	2.93334e-05	0.00273762	2.98286	Down
RP4-680D5.2	-1.64594	5.69564	-2.51605	0.034522	0.172009	-4.32539	Down
RP11-831A10.4	-1.64611	3.56006	-3.72017	0.00531386	0.0540308	-2.42159	Down
AC013448.1	-1.6489	3.3534	-9.22993	1.05766e-05	0.00175496	4.01616	Down
PRKAR2B-AS1	-1.64998	3.22716	-25.2803	2.86362e-09	1.03873e-05	11.0744	Down
AC069257.8	-1.65266	5.87376	-2.45964	0.0377783	0.179114	-4.41457	Down
RP11-805F19.5	-1.65466	4.43548	-6.59178	0.000132708	0.00642637	1.42693	Down
RP11-77P6.2	-1.65972	3.23204	-6.02322	0.000252075	0.00914359	0.759118	Down
AC004067.5	-1.66255	3.84639	-2.60569	0.0299188	0.157055	-4.18314	Down
RP11-203B7.2	-1.67571	3.24003	-4.62127	0.00147259	0.0249219	-1.08565	Down
RP11-525K10.1	-1.67743	5.10846	-6.84507	0.000100965	0.00543912	1.71054	Down
FAM230F	-1.68085	5.77872	-7.53854	4.95288e-05	0.00366019	2.44593	Down
RP5-1066H13.4	-1.68205	3.76287	-5.99056	0.000261859	0.00940446	0.719399	Down
FLJ40288	-1.68598	3.24516	-9.38433	9.29586e-06	0.00163157	4.14555	Down
CHN2-AS1	-1.68666	5.24639	-5.23783	0.000655042	0.0160183	-0.238571	Down
RP11-1041F24.1	-1.70528	3.42462	-6.03036	0.000249992	0.00909835	0.767772	Down
AL157359.4	-1.71803	3.93058	-3.94353	0.00382439	0.044931	-2.08046	Down
LINC02310	-1.73211	4.46628	-4.92976	0.000975167	0.0197981	-0.654748	Down
RP3-413H6.2	-1.73627	3.49247	-6.79996	0.000105945	0.0055593	1.66064	Down
RP11-751H17.1	-1.76734	3.41174	-6.95759	8.9629e-05	0.00520864	1.83388	Down
RP11-495K9.6	-1.77353	4.23091	-3.85353	0.00436278	0.0481382	-2.2172	Down
RP5-994D16.9	-1.77874	4.67203	-9.64667	7.49556e-06	0.00145655	4.36058	Down
RP1-178F10.1	-1.78549	3.72312	-5.81564	0.000321858	0.0106135	0.504105	Down
WDR11-AS1	-1.80487	5.28077	-5.80881	0.000324485	0.0106678	0.495618	Down
RP11-393I23.4	-1.8063	3.55978	-5.68092	0.000378319	0.0116014	0.335305	Down
RP4-564M11.2	-1.8107	4.15076	-4.09357	0.00307831	0.0396428	-1.85479	Down
RP11-77A13.1	-1.81227	7.60472	-6.26955	0.000189973	0.00801276	1.05386	Down
RP11-34P13.13	-1.81525	6.96054	-6.11585	0.000226438	0.00886365	0.870942	Down
RP11-76C10.2	-1.82146	5.99401	-3.25742	0.0107247	0.0823335	-3.14501	Down
AC010745.4	-1.83307	3.77839	-3.64645	0.00593209	0.0575852	-2.53545	Down
LINC01220	-1.83836	3.32136	-12.0222	1.30575e-06	0.000564593	6.06481	Down
RP1-102G20.8	-1.84092	3.32263	-9.34408	9.61227e-06	0.00166033	4.11203	Down
RP11-20I23.11	-1.8454	5.95803	-6.19662	0.000206404	0.0084432	0.967473	Down
RP11-110H1.9	-1.84562	3.84793	-4.27202	0.00238807	0.0342384	-1.59031	Down
AC079613.1	-1.84689	4.84473	-4.87436	0.00104902	0.0207176	-0.731089	Down
RP11-196H14.5	-1.84966	3.53459	-5.25047	0.00064462	0.0159426	-0.221797	Down
LINC02321	-1.86666	3.517	-8.9893	1.29805e-05	0.00188227	3.81018	Down
LINC02344	-1.87223	3.33829	-6.90065	9.518e-05	0.00530041	1.77166	Down
LLNLF-189G12.1	-1.8795	3.34192	-8.71336	1.65102e-05	0.00195287	3.56727	Down
LINC01695	-1.89025	3.81232	-4.90723	0.0010045	0.0200568	-0.685741	Down
LINC02422	-1.90042	5.50344	-8.50534	1.98752e-05	0.00215837	3.37924	Down
RP11-167J8.3	-1.90119	4.14293	-5.48006	0.000483592	0.0133565	0.0787418	Down
RP11-580I1.1	-1.90389	3.75626	-7.42359	5.554e-05	0.00391433	2.32804	Down
XXbac-BPGBPG34I8.5	-1.90669	4.62897	-3.22128	0.0113414	0.0860048	-3.20225	Down
RP11-655C2.3	-1.90727	4.55705	-4.70946	0.00130706	0.0232464	-0.961029	Down
LINC02679	-1.91044	3.59959	-6.22871	0.000198988	0.0082965	1.00559	Down
CARD8-AS1	-1.91997	4.18003	-3.83644	0.00447384	0.0486573	-2.24327	Down
CTB-25B13.12	-1.92082	5.23247	-8.22492	2.56731e-05	0.00253977	3.11885	Down
PDXDC2P-NPIPB14P	-1.921	5.41396	-5.53195	0.000453633	0.0129107	0.145593	Down
RP11-716D16.1	-1.96356	3.38396	-8.75872	1.58634e-05	0.00191573	3.6077	Down
LINC01050	-1.96931	3.77357	-3.41324	0.00844145	0.0717909	-2.89928	Down
NKX2-1-AS1	-1.97065	3.91391	-3.81994	0.00458388	0.0494679	-2.26847	Down
LINC02152	-1.97119	3.67128	-5.2107	0.000678034	0.0163964	-0.274652	Down
RP11-417J1.1	-1.97127	4.7834	-3.8752	0.00422613	0.0472164	-2.18418	Down
RP11-722P11.4	-1.97962	4.86176	-3.38829	0.00876964	0.0734086	-2.9385	Down
CTD-3099C6.5	-1.98222	3.39328	-3.76925	0.00494046	0.051677	-2.34613	Down
RP11-24O17.2	-1.99199	3.85014	-5.21117	0.000677628	0.0163964	-0.274025	Down
AOAH-IT1	-2.00543	3.91123	-9.20162	1.08319e-05	0.00175496	3.99221	Down
RP5-1185K9.1	-2.02518	3.41476	-11.3082	2.13281e-06	0.0006447	5.59458	Down
RP11-382A20.6	-2.02794	3.41615	-6.96675	8.87691e-05	0.00520864	1.84386	Down
AP001625.5	-2.03936	3.95657	-4.91055	0.00100011	0.0200094	-0.681163	Down
LINC01582	-2.04938	3.58126	-7.06111	8.04262e-05	0.00488937	1.94596	Down
AP000470.2	-2.06428	3.55974	-9.57727	7.93086e-06	0.0015124	4.30428	Down
RP11-989E6.10	-2.06526	3.76029	-5.06397	0.000818596	0.0178159	-0.471698	Down
RP11-760D2.1	-2.07244	5.73603	-9.05709	1.22471e-05	0.00185102	3.86875	Down
RP11-1277A3.1	-2.09544	3.76247	-9.02795	1.25566e-05	0.00186195	3.84363	Down
CTC-204F22.7	-2.09614	4.86178	-8.74754	1.60202e-05	0.00191573	3.59776	Down
RP11-486O13.2	-2.09729	11.1221	-2.66918	0.0270394	0.147416	-4.0821	Down
RP5-1011O1.3	-2.10347	4.10426	-4.15231	0.00283004	0.0381617	-1.76725	Down
RP5-842K16.1	-2.10908	3.45671	-11.1251	2.42955e-06	0.000695747	5.46857	Down
LINC02295	-2.1171	4.18296	-6.03109	0.000249777	0.00909835	0.768667	Down
RP11-78B10.2	-2.14046	3.4724	-10.7374	3.22171e-06	0.000796786	5.194	Down
XXyac-YX65C7_A.3	-2.18285	3.50842	-13.0644	6.6756e-07	0.000382336	6.69553	Down
RP11-264B14.1	-2.20025	3.68285	-11.8706	1.44589e-06	0.000564593	5.9677	Down
RP11-57A1.1	-2.2043	3.73673	-6.65879	0.00012336	0.00624373	1.50277	Down
RP11-258F22.2	-2.20754	4.16527	-3.7099	0.00539573	0.0544398	-2.43741	Down
RP11-705O24.3	-2.21265	3.5085	-11.5068	1.85566e-06	0.00059392	5.72871	Down
LINC02707	-2.22611	5.88185	-6.17755	0.000210952	0.00850214	0.944765	Down
RP11-85G21.1	-2.23011	4.28217	-4.11687	0.00297716	0.0388261	-1.82002	Down
EVA1A-AS	-2.25563	3.86739	-5.80237	0.000326986	0.0107141	0.487601	Down
RP11-473M20.16	-2.25834	3.61674	-7.59784	4.67108e-05	0.00350132	2.50615	Down
RP11-347D21.5	-2.25896	4.48311	-7.2733	6.4646e-05	0.0042635	2.17154	Down
RP11-598C10.1	-2.2931	3.54872	-5.13891	0.000743222	0.0169554	-0.370665	Down
RP11-365H22.2	-2.2984	3.85421	-4.78925	0.00117453	0.0219459	-0.849258	Down
RP4-760C5.3	-2.30764	3.55599	-11.0825	2.50494e-06	0.000698942	5.43894	Down
KCND3-IT1	-2.33712	3.57073	-8.57293	1.87053e-05	0.00207705	3.4408	Down
AP001429.1	-2.35258	3.57847	-9.22047	1.06612e-05	0.00175496	4.00816	Down
RP11-307C19.1	-2.3619	3.88816	-3.75864	0.00501877	0.0524129	-2.36242	Down
RP11-219A15.5	-2.38708	5.26772	-4.91042	0.00100029	0.0200094	-0.681346	Down
C1orf147	-2.39833	5.06282	-5.08672	0.00079487	0.0175097	-0.440935	Down
LINC00858	-2.40117	3.60276	-5.18141	0.000703851	0.0167206	-0.313737	Down
RP11-676F20.1	-2.41753	4.44156	-2.86878	0.0196972	0.121305	-3.76362	Down
RP11-61F12.1	-2.41808	3.61121	-11.6451	1.6864e-06	0.000573482	5.82053	Down
RP5-895C5.4	-2.44776	3.65515	-8.83364	1.48555e-05	0.00191573	3.67405	Down
RP11-78O7.2	-2.48243	3.64339	-7.34969	5.9827e-05	0.00409104	2.25143	Down
RP11-374A4.1	-2.51728	3.9609	-13.7028	4.532e-07	0.000328781	7.05255	Down
RP11-533K9.5	-2.51953	4.05682	-11.8637	1.45273e-06	0.000564593	5.9632	Down
RP11-523H20.7	-2.52839	3.66637	-8.77244	1.56733e-05	0.00191573	3.61989	Down
LINC01249	-2.56916	3.72836	-24.0572	4.33428e-09	1.17914e-05	10.7993	Down
LINC02133	-2.57079	4.37653	-4.81073	0.00114139	0.0217525	-0.81934	Down
RP11-108M9.6	-2.57123	3.68779	-6.07175	0.000238268	0.00903427	0.817853	Down
CTD-2159L10.1	-2.59597	5.07977	-5.36424	0.000558536	0.0148311	-0.0718963	Down
FLJ42969	-2.60994	3.70715	-16.4042	1.03943e-07	0.000110847	8.35558	Down
RP11-299H22.7	-2.64779	3.72607	-21.9337	9.36868e-09	2.039e-05	10.2593	Down
MAPKAPK5-AS1	-2.69801	3.75118	-18.7852	3.39442e-08	5.27686e-05	9.27941	Down
RP11-496B10.3	-2.76182	3.9279	-17.8797	5.10872e-08	6.17701e-05	8.94924	Down
GNAO1-AS1	-2.79715	4.0408	-8.83669	1.48161e-05	0.00191573	3.67674	Down
LINC02011	-2.80409	3.86613	-10.3335	4.36467e-06	0.00103253	4.89627	Down
RP1-269M15.3	-2.88314	3.84374	-30.5854	5.80345e-10	3.63968e-06	12.0301	Down
CCDC13-AS1	-2.8868	4.56732	-3.96275	0.00371888	0.0441318	-2.05139	Down
RP11-744I24.3	-2.9953	3.95224	-13.2651	5.89947e-07	0.000377636	6.81005	Down
RP11-335L23.5	-3.01147	3.90791	-16.2075	1.14788e-07	0.000110847	8.27071	Down
RP11-506F3.1	-3.26606	4.66121	-5.07426	0.000807774	0.0176865	-0.457778	Down
RP11-402L5.1	-3.86432	4.49485	-4.87144	0.00105308	0.0207601	-0.735129	Down
RP11-805J14.3	-3.89075	4.34755	-30.0721	6.68936e-10	3.63968e-06	11.9518	Down
